# Supplementary material for: Reported healthcare-seeking of loiasis patients and estimation of the associated monetary burden in Gabon: Data from a cross-sectional survey
Source: PLoS Negl Trop Dis. 2024 Aug 19;18(8):e0012389. doi: 10.1371/journal.pntd.0012389 (PMC11361742; doi:10.1371/journal.pntd.0012389)
Supplement: S1 Database — (XLS) [file pntd.0012389.s002.xls]

## Sheet: Sheet1
id	sex	village	location	urbanisation	age	age>60	agegroup	mansonella	loiasis	microfilaremia	raploa	rl_lastyear	consultation	healthcaretype	transport	transport_costs	medication	medication_type	medication_costs	medication_name	work_perturbances	duration	household_income	eyewormtreatment
1	1	1	0	0	64.6762	0	3	0	1	0	1	1	0				1	1	1000		1
2	1	1	0	0	79.6769	0	3	1	1	0	1	0	0				1	1	1000		1
3	0	1	0	0		1	3	1	1	100	1	1	0				1	1	1000		1	30
4	0	1	0	0		1	3	0	1	0	1	1	0				0	.			1	2
5	1	1	0	0		1	3	0	0	0	0							.		.				.
6	0	1	0	0	60.6762	0	3	0	0	0	0		0				1	1	2000		1		50000
7	1	1	0	0	90.6776	0	3	1	0	0	0		0				0	.			0
8	0	1	0	0	28.4162	0	2	1	1	100	1	0	0				1	2	3000		1	7	100000
9	1	1	0	0	3.81656	0	1	0	0	0	0		1	1	1	200	1	1	2000		1	2	100000
10	1	1	0	0	7.40315	0	1	0	0	0	0		1	1	1	200	1	4	7000		1	7	100000
11	0	1	0	0	9.13073	0	1	0	1	0	1	1	1	1	1	200	1	1	2000		1	7	100000
12	0	1	0	0	9.36345	0	1	0	0	0	0		1	1			1	1	2000		0		100000
13	0	1	0	0	4.35866	0	1	0	0	0	0		1	1	0		0	.			1	2	60000
14	1	1	0	0	9.51403	0	1	1	0	0	0		1	1	1	400	1	3	400		1	7	60000
15	0	1	0	0	36.6653	0	2	0	1	1950	1	1	0				1	1	2000		1	3	50000
16	1	1	0	0	1.99589	0	1	1	1	250	0		0				0	.			0
17	1	1	0	0	50.883	0	2	0	0	0	0		0				0	.			0
18	0	1	0	0	22.6913	0	2	1	1	0	1	1	1	1	1	400	1	4	13000		1	2	60000
19	0	1	0	0	46.5161	0	2	0	1	0	1	1	1	1	0		1	3	5000		1	2	5000
20	0	1	0	0	25.3251	0	2	1	1	0	1	1	0				1	4	6000		1	7
21	1	1	0	0	11.5099	0	1	1	0	0	0		1	1	1	400	1	4	7000		1	7	60000
22	0	1	0	0	7.34292	0	1	1	0	0	0		1	1	1	400	1	4	7000		1	3	60000
23	0	1	0	0		1	3	0	0	0	0		0				0	.			0
24	0	1	0	0		1	3	1	1	0	1	0	0				0	.			1
25	1	1	0	0	25.6783	0	2	1	0	0	0		0				1	1	300		1	14	150000
26	0	1	0	0		1	3	0	1	0	1	0	1	2	0		0	.			0
27	1	1	0	0		1	3	1	1	10150	0		0				0	.			0
28	0	1	0	0	31.6824	0	2	0	0	0	0		0				1	3	8000		0
29	0	1	0	0		1	3	0	1	0	1	1						.
30	0	1	0	0		1	3	1	1	0	1	0	0				0	.			1
31	0	1	0	0	60.6817	0	3	0	1	0	1	1	1	1	1	10000	1	3	80000		1	2	40000
32	1	1	0	0	52.4873	0	2	0	0	0	0		1	1	0		1	3			0
33	0	1	0	0		1	3	0	1	50	0		0				0	.			0
34	1	1	0	0		1	3	0	0	0	0		1	1	1	10000	0	.			0		10000
35	0	1	0	0	43.9343	0	2	0	0	0	0		0				0	.			0
36	0	1	0	0	32.3176	0	2	0	0	0	0		1	1	1	6000	1	.	16000		0
37	0	1	0	0	49.1608	0	2	0	0	0	0		1	1	1	400	0	.			0
38	1	1	0	0	57.6838	0	2	1	1	0	1	0	1	1	1	400	1	3			1	7
39	1	1	0	0	10.6831	0	1	1	1	0	1	1	0				0	.			0
40	1	1	0	0	60.9281	0	3	1	1	100	1	0	1	1	1	20000	1	3	3000		1		200000
41	0	1	0	0	58.6831	0	2	0	1	0	1	0	0				0	.			0
42	1	1	0	0	67.6824	0	3	0	1	0	1	1	0				0	.			0
43	0	1	0	0		1	3	1	1	0	1	1	1	1	1	10000	1	3			0
44	0	1	0	0	56.6407	0	2	0	1	6550	1	1	1	3	1	400	1	4	1000		1	90
45	1	1	0	0	34.9131	0	2	1	0	0	0		0				0	.			0		300000
46	1	1	0	0	28.6215	0	2	0	0	0	0		1	2	0		0	.			0		100000
47	1	1	0	0	58.6968	0	2	1	0	0	0		0				1	1			0
48	0	1	0	0	13.6975	0	1	1	0	0	0		0					.
49	0	1	0	0	25.0568	0	2	1	1	1400	0		1	2	0		0	.			0
50	0	1	0	0	4.70363	0	1	0	0	0	0		0					.
51	0	1	0	0	14.694	0	1	1	0	0	0		1	2	0		1	3			1	14
52	1	1	0	0	62.5352	0	3	0	1	50	1	1	0				0	.			1
53	1	1	0	0	33.6975	0	2	1	0	0	0		0				0	.			0
54	1	1	0	0	2.02053	0	1	0	0	0	0		0				0	.			0
55	0	1	0	0	9.38535	0	1	0	0	0	0		1	1	1	400	1	1	24000		0
56	0	1	0	0	9.18001	0	1	1	0	0	0		1	2	1	400	1	1	2000		1	7
57	0	1	0	0	6.19028	0	1	1	0	0	0		1	2	1	400	1	1	2000		1	1
58	0	1	0	0	25.4127	0	2	0	0	0	0		1	1	1	400	1	1	2000		1	1
59	1	1	0	0	41.7604	0	2	0	0	0	0		0				1	3	1000		0		250000
60	1	2	1	0	68.6982	0	3	1	1	0	1	0	1	1	1	40000	1	3	500		0
61	1	2	1	0	66.6995	0	3	1	0	0	0		1	1	1	500	1	1	2000	paracetamol	0
62	1	2	1	0	53.7002	0	2	0	0	0	0		1	1	1	2000	1	1	2000	paracetamol	1	2
63	1	2	1	0	61.7002	0	3	1	1	0	1	0	1	1	1	1000	1	1	2000	paracetamol	0
64	0	2	1	0	61.9411	0	3	1	1	11550	1	0	1	1	0		1	1	2000	paracetamol	0
65	0	2	1	0	49.6893	0	2	0	1	0	1	0	0					.		.	0
66	1	2	1	0	26.9268	0	2	0	0	0	0		0					.		.	0
67	1	2	1	0	27.3812	0	2	0	1	13900	0		1	1	1	500	1	1	2000	paracetamol	1	28
68	0	2	1	0	38.5572	0	2	0	0	0	0		1	1	1	20000	1	4	5000		0
69	0	2	1	0	82.6995	0	3	0	1	0	1	0	1	2	0		0	.		.	0
70	1	3	1	0	64.501	0	3	1	1	1	1	0	1	2	1	6000	0	.		.	1	7
71	1	3	1	0	52.7009	0	2	1	1	1	0		1	1	1	1000	1	1	2000	paracetamol	1	7
72	0	3	1	0	44.9528	0	2	1	1	1450	1	0	0				0	.		.
73	0	3	1	0	1.29227	0	1	1	0	0	0		0				0	.		.	0
74	1	3	1	0	10.9788	0	1	1	0	0	0		0				0	.		.
75	0	3	1	0	57.7029	0	2	1	1	450	1	1	1	1	1	1000	1	1	2000		1	2
76	0	3	1	0	2.54073	0	1	1	0	0	0		0				0	.		.	0
77	0	3	1	0	9.43463	0	1	0	0	0	0		0				0	.		.	0
78	0	3	1	0	11.7207	0	1	1	1	7050	1	1	1	1	1	1000	0	.		.	1	6
79	1	3	1	0	61.7029	0	3	1	1	1650	0							.		.
80	1	3	1	0	62.7023	0	3	1	1	6150	0		1	1	1	1000	1	1	2000	paracetamol	1	8
81	1	3	1	0	40.7584	0	2	1	0	0	0		0				0	.		.	0
82	1	3	1	0	58.0999	0	2	1	1	700	1	1	0					.		.	1	2
83	1	3	1	0	60.3039	0	3	1	1	0	1	0	0					.		.
84	1	3	1	0		1	3	1	1	5150	1	1	1	1	1	1000	0	.		.	0
85	0	3	1	0	51.3922	0	2	0	1	0	1	0	1	1	1	1000	1	1	2000	NSAR	1	4
86	1	3	1	0	64.4189	0	3	0	1	0	1	0	1	1	1	1000	1	1	2000	paracetamol	1	7
87	1	3	1	0	12.9719	0	1	1	0	0	0		0				0	.		.	0
88	1	3	1	0	13.4401	0	1	1	1	450	0		0				0	.		.	0
89	1	3	1	0	3.01711	0	1	0	0	0	0		1	1	1	1000	1	4	1800	.	1	7
90	0	3	1	0	56.8816	0	2	1	1	0	1	1	0					.		.	0
91	0	3	1	0	66.7023	0	3	0	1	0	1	0	1	1	1	7000	1	4		.	1
92	0	3	1	0	42.078	0	2	0	0	0	0		0				1	1	2000	NSAR	0
93	1	3	1	0	14.1848	0	1	1	0	0	0		0				0	.		.	0
94	1	3	1	0	56.7009	0	2	1	1	4600	1	1	1	1	1	1000	1	1	7000	NSAR	1	7
95	1	4	1	0	50.8966	0	2	0	0	0	0		1	1				.		.	0
96	1	4	1	0	25.2676	0	2	0	1	1	1	1	1	1	1	2000	1	4	12000	.	1	3
97	1	4	1	0	42.2916	0	2	1	1	0	1	0	0				1	1		paracetamol	0
98	1	4	1	0	56.7118	0	2	1	0	0	0		0				0	.		.	0
99	1	4	1	0	43.6605	0	2	1	1	0	1	0	0				0	.		.	0
100	1	4	1	0	44.7666	0	2	0	1	3550	1	0	1	1	1	2000	1	4		.	1	3
101	1	4	1	0	53.5441	0	2	1	1	200	1	1	0					.		.	1	7
102	1	4	1	0	53.295	0	2	1	1	0	1	0	1	1	1	4000	1	4	14000	.	0
103	1	4	1	0	24.4682	0	2	0	0	0	0		0					.		.	0
104	1	4	1	0	37.0815	0	2	0	1	0	1	0	1	3	1	2000	1	4	4000	.	0
105	1	4	1	0	60.5749	0	3	1	0	0	0		1	1	1	2000	1	1	2000	paracetamol	1
106	1	4	1	0	31.7125	0	2	0	0	0	0		1	1	1	2000	1	1	2000	paracetamol	1	3
107	1	4	1	0	45.3826	0	2	0	1	1300	1	0	1	2	0		0	.		.	1	30
108	1	4	1	0	26.6174	0	2	0	0	0	0		0					.		.	0
109	1	4	1	0	31.2033	0	2	0	0	0	0		1	1	0		1	4	3500	.	0
110	1	4	1	0	21.295	0	2	1	1	0	1	1	0					.		.	1	14
111	1	4	1	0	22.6886	0	2	1	1	3	0		0					.		.
112	1	4	1	0	48.282	0	2	0	0	0	0		0					.		.	0
113	1	4	1	0	40.0438	0	2	0	1	28	1	0	1	1	1	12000	1	4	8000	.	1	3
114	1	4	1	0	19.989	0	2	1	1	0	1	1	1	1	1	2000	1	4	10500	.	1	14
115	1	4	1	0	23.4004	0	2	1	1	1	1	1	0					.		.	1	3
116	1	4	1	0	22.6639	0	2	0	0	0	0		1	1	0		1	1	2000	paracetamol	1	14
117	1	4	1	0	34.3409	0	2	1	1	3	1	1	1	1	1	2000	1	1		paracetamol	1	2
118	1	4	1	0	25.0924	0	2	0	1	0	1	0	1	1	1	2000	1	4		.	1	2
119	1	4	1	0	19.0828	0	2	1	1	0	1	1	1	1	0		1	3	3000	.	1	5
120	1	4	1	0	24.1944	0	2	0	0	0	0		0					.		.	0
121	1	4	1	0	51.718	0	2	1	1	1200	1	0	1	1	1	12000	1	4	25000	.	1	4
122	1	4	1	0	19.7235	0	2	1	1	25	0		1	1	1	6000	1	4		.	1
123	1	4	1	0	23.5428	0	2	1	1	600	1	0	0					.		.
124	1	4	1	0	39.2307	0	2	1	1	0	1	1	1	1	1	10000	1	3		.	0
125	1	4	1	0	23.8467	0	2	0	1	0	1	1	1	1	0		1	1	4000	paracetamol	1	7
126	0	4	1	0	19.0062	0	2	0	0	0	0		1	2	1	10000	1	1		.	0
127	0	4	1	0	15.4086	0	2	1	0	0	0		1	1	0		1	1	2000	paracetamol	0
128	0	4	1	0	1.78508	0	1	0	0	0	0		0					.		.
129	0	4	1	0	21.0267	0	2	0	1	0	1	0	0					.		.
130	1	4	1	0	3.0527	0	1	0	0	0	0							.		.
131	1	4	1	0	53.2649	0	2	0	1	150	1	0	1	1	1	12000	1	1	2000	paracetamol	0
132	1	4	1	0	50.7461	0	2	1	1	26600	1	1	0					.		.	0
133	0	4	1	0	21.7632	0	2	0	1	0	1	0	1	1	1	26000	1	1		.	0
134	1	4	1	0	21.1773	0	2	0	0	0	0		0					.		.	1	60
135	0	4	1	0	30.5599	0	2	0	0	0	0		1	1	0		1	4		antiparasitic, paracetamol	0
136	1	4	1	0	47.5154	0	2	1	0	0	0							.		.
137	0	4	1	0	9.73032	0	1	0	0	0	0		0				1	1		.	0
138	1	4	1	0	36.219	0	2	0	0	0	0		1	1	0		1	1	2000	NSAR	0
139	0	4	1	0	13.2074	0	1	1	0	0	0							.		.
140	1	4	1	0	25.7303	0	2	1	0	0	0		0					.		.	0
141	1	4	1	0	30.486	0	2	0	1	1600	0		1	1	1	8000	1	1	2000	paracetamol	1	7
142	1	4	1	0	25.8535	0	2	0	1	0	1	0	0					.		.	1	1
143	0	4	1	0	35.729	0	2	1	1	0	1	0	1	1	0		1	1		.	0
144	0	4	1	0	7.37577	0	1	1	0	0	0		1	1	0		1	3		ointments	0
145	1	4	1	0	19.0253	0	2	0	1	50	0		1	1	1	2000	1	2		.	0
146	1	4	1	0	32.5558	0	2	1	0	0	0		1	1			1	1		.	1	3
147	1	4	1	0	21.6235	0	2	0	0	0	0		0					.		.	1	1
148	0	4	1	0	24.7283	0	2	0	1	8850	1	0	1	1	0		0	.		.	0
149	0	4	1	0	24.0493	0	2	0	0	0	0		0					.		.	1	1
150	1	4	1	0	22.9815	0	2	1	1	8000	0		0					.		.
151	0	4	1	0	43.3621	0	2	1	1	8700	1	1	0					.		.	1	4
152	0	4	1	0	25.7194	0	2	0	0	0	0		0					.		.
153	1	4	1	0	35.9562	0	2	1	1	1050	1	1	0					.		.	0
154	1	4	1	0	26.6037	0	2	1	1	25850	0		0					.		.
155	1	4	1	0	2.30253	0	1	0	0	0	0		0					.		.
156	0	4	1	0	18.9815	0	2	1	1	50	1	1	0					.		.	0
157	0	4	1	0	20.7283	0	2	1	1	0	1	1	1	1	0		0	.		.	0
158	0	6	1	0	30.8419	0	2	0	0	0	0		1	1	1	1000	1	3		.	1
159	1	6	1	0	78.7351	0	3	1	1	0	1	0	1	1	1	2000	1	2			1	3
160	0	6	1	0	38.7351	0	2	1	1	0	1	1	1	1	0		0	.		.	1	4
161	1	6	1	0	82.7351	0	3	1	1	150	1	0	1	2				.		.	0
162	1	6	1	0	80.7337	0	3	0	0	0	0		0					.		.	0
163	1	6	1	0	75.7344	0	3	1	1	1	1	1	1	1	0		1	4	3600	.	1	3
164	0	6	1	0	19.7344	0	2	1	1	0	1	1	1	3	1	12000	1	1	2000	.	1	10
165	0	6	1	0	32.5339	0	2	0	1	0	1	1	0					.		.	1
166	0	6	1	0	34.3491	0	2	0	0	0	0		0					.		.	0
167	0	6	1	0	34.4257	0	2	1	0	0	0		0					.		.
168	0	6	1	0	37.7467	0	2	0	1	250	1	1	1	1	0		1	3	2000	.	1	3
169	1	6	1	0	31.7262	0	2	1	1	14100	1	0	0				0	.		.	0
170	0	6	1	0	34.0178	0	2	0	0	0	0		1	1	0		1	3	1000	.	0
171	0	6	1	0	29.5688	0	2	0	0	0	0		0				1	1	2000	.	0
172	0	6	1	0	40.7392	0	2	0	1	0	1	0	0				1	1	1000	.	0
173	0	6	1	0	39.1129	0	2	0	0	0	0		0				1	4		paracetamol	0
174	0	6	1	0	32.3121	0	2	1	1	0	1	1	0					.		.	0
175	0	6	1	0	42.3436	0	2	0	1	1800	1	1	1	1	0		1	4	10000	.	0
176	0	6	1	0	22.6639	0	2	0	1	0	1	1	1	1	0		1	.		paracetamol	1
177	0	6	1	0	29.9411	0	2	0	1	0	1	1	1	1	1	1000	1	4		.	1	3
178	0	6	1	0	18.8994	0	2	0	0	0	0		0					.		.	0
179	1	6	1	0	32.1314	0	2	1	1	8800	1	1	1	3	0		1	4	6000	.	1	1
180	1	6	1	0	70.7351	0	3	1	0	0	0		0					.		.	1	14
181	0	6	1	0	60.7337	0	3	0	1	50	0		0				1	3	1500	ointments	0
182	1	6	1	0	3.46612	0	1	0	0	0	0		0					.		.	0
183	1	6	1	0	7.6386	0	1	1	0	0	0							.		.
184	0	6	1	0	77.7358	0	3	0	1	0	1	0	1	1	1	2000	1	4		.	0
185	1	6	1	0		1	3	0	0	0	0		0					.		.	1
186	0	6	1	0	34.3901	0	2	0	0	0	0		0				1	4		paracetamol	0
187	1	6	1	0	47.7344	0	2	1	1	13600	1	1	1	1	1	12000	1	4	24000	.	1	14
188	1	6	1	0	72.7337	0	3	1	1	0	1	0	0				1	1	2000	paracetamol	1
189	1	6	1	0	68.7365	0	3	1	1	2350	1	0	0					.		.	0
190	1	6	1	0	21.7385	0	2	1	0	0	0		0					.		.	0
191	1	6	1	0	34.7981	0	2	1	1	0	1	0	0					.		.	0
192	0	6	1	0	50.7379	0	2	0	1	0	1	0	1	2			0	.		.	1	1
193	1	6	1	0	18.6174	0	2	1	0	0	0		0				1	1		paracetamol	0
194	1	6	1	0	24.7611	0	2	1	1	0	1	0	0					.		.	0
195	1	6	1	0	21.2402	0	2	1	1	2350	1	1	1	2			1	1	2000	paracetamol	1	7
196	0	6	1	0	41.3196	0	2	0	1	1	1	0	1	2				.		.
197	1	6	1	0	15.7563	0	2	1	0	0	0		0					.		.	0
198	1	6	1	0	58.7379	0	2	0	0	0	0		1	1	1	3300	1	1	2000	paracetamol	0
199	1	6	1	0	8.73648	0	1	1	1	0	1	1	1				0	.		.	0
200	0	6	1	0	24.5941	0	2	0	0	0	0		1	1	0		0	.		.	0
201	0	6	1	0	44.7064	0	2	0	1	0	1	1	1	1	0		1	1		paracetamol	1	30
202	0	6	1	0	25.1088	0	2	0	1	8400	1	1	0				1	.	500	.	1	3
203	0	6	1	0	20.1643	0	2	0	0	0	0		0				1	3	1200	.	1	2
204	0	6	1	0	29.6181	0	2	0	0	0	0		0					.		.	1	2
205	0	6	1	0	10.8036	0	1	0	0	0	0		0				0	.		.	1	1
206	0	6	1	0	5.99316	0	1	0	0	0	0							.		.
207	1	6	1	0	42.4723	0	2	1	1	0	1	0	0					.		.	1	7
208	0	6	1	0	36.7365	0	2	0	1	0	1	0	0					.		.	1
209	1	6	1	0	63.7372	0	3	0	1	1400	0		1	1	1	2000	1	3	14000	.	0
210	1	6	1	0	59.7536	0	2	0	1	1600	1	0	1	3	1	3000	1	1		.	0
211	1	6	1	0	37.3799	0	2	1	1	0	1	1	1	1	1	12000	1	1		paracetamol	1	7
212	0	6	1	0	45.0212	0	2	0	0	0	0		0				1	1	2000	paracetamol	1	2
213	0	6	1	0	63.707	0	3	1	1	1500	0		1	1	1	12000	1	3		.	1	5
214	1	6	1	0	28.5585	0	2	0	0	0	0		1	1	1	20000	1	1		paracetamol	0
215	1	7	1	1	72.7529	0	3	1	1	0	1	1	1	2				.		.	0
216	0	7	1	1	53.1718	0	2	1	0	0	0		0					.		.	0
217	0	7	1	1	13.755	0	1	0	0	0	0		0					.		.	0
218	0	7	1	1	9.74127	0	1	1	0	0	0		0					.		.	0
219	1	7	1	1	63.7481	0	3	1	0	0	0		1	2	0		1	3		.	1	14
220	1	7	1	1	70.8939	0	3	0	1	8300	0		0					.		.	0
221	0	7	1	1	61.755	0	3	0	1	0	1	1	0				0	.		.	1	7
222	0	7	1	1	52.7502	0	2	0	0	0	0		1		1	7000	1	4		.	0
223	1	7	1	1	34.412	0	2	0	0	0	0		1	1	1	7000	1	3	25000	.	1	4
224	0	7	1	1	37.5332	0	2	0	1	17	1	1	1	1	1	7000	1	3	5000	.	0
225	1	7	1	1	14.4641	0	1	0	0	0	0		1	1	1	7000	1	4	5000	paracetamol	0
226	1	7	1	1	10.7707	0	1	1	0	0	0		1	1	1	7000	1	4	2000	paracetamol	0
227	0	7	1	1	5.75496	0	1	0	0	0	0		1	1	1	7000	1	4	2000	paracetamol, ointments	0
228	1	7	1	1	2.16564	0	1	0	0	0	0		1	1	1	7000	1	3		ointments	0
229	1	7	1	1	61.9274	0	3	0	1	3850	1	1	0				0	.		.	0			lemon juice
230	1	7	1	1	27.9398	0	2	0	0	0	0		1	1	1	7000	1	3	25000	.	1	2
231	1	7	1	1	69.755	0	3	1	1	8450	1	1	0					.		.	0
232	0	7	1	1	31.3265	0	2	1	1	0	1	0	1	1	1	6000	0	.		.	0
233	0	7	1	1	32.7529	0	2	0	0	0	0		0					.		.	1	2
234	1	7	1	1	15.7536	0	2	0	0	0	0		1	1	1	3000	1	1		paracetamol	0
235	1	7	1	1	2.75428	0	1	0	0	0	0							.		.
236	0	7	1	1	7.75359	0	1	0	0	0	0		0				1	1	2000	paracetamol	0
237	1	7	1	1	5.75496	0	1	0	0	0	0		1		1	3000	1	1	2000	paracetamol	0
238	1	7	1	1	5.75496	0	1	0	0	0	0		0					.		.	0
239	0	7	1	1	58.8282	0	2	0	0	0	0		1	1	1	20000	1	1	50000	.	1	7
240	1	7	1	1	63.8412	0	3	0	0	0	0		0				0	.		.
241	0	7	1	1	65.755	0	3	0	1	0	1	1	1	1	1	17000	1	3		.	1	1
242	0	7	1	1	69.755	0	3	0	1	1600	1	1	1	1	1	7000	1	3		.	1	1
243	1	7	1	1	67.7536	0	3	1	0	0	0		0				1	1		paracetamol	0
244	0	7	1	1	35.0034	0	2	0	1	0	1	0	1	1	1	7000	1	4	2000	paracetamol	0
245	0	7	1	1	13.3279	0	1	0	1	0	1	0	1	2				.		.	0
246	1	7	1	1	3.75359	0	1	0	0	0	0		0				0	.		.	0
247	0	7	1	1	60.23	0	3	0	1	3	0		1	1	1	3000	1	.		.	0
248	0	7	1	1	8.75565	0	1	0	0	0	0		1	1	0		1	1		.	0
249	0	7	1	1	30.9897	0	2	0	0	0	0		1	1	1	20000	1	4	20000	.	1	60
250	0	7	1	1	11.9507	0	1	0	0	0	0		0					.		.
251	1	7	1	1	19.54	0	2	0	0	0	0		0					.		.	0
252	0	7	1	1	58.757	0	2	0	1	0	1	0	1	2	0		0	.		.	1	1
253	0	7	1	1	20.7556	0	2	0	1	3600	0		0					.		.	0
254	0	7	1	1	18.3244	0	2	0	1	0	1	1	0				1	1		.	1	21
255	0	7	1	1	29.0075	0	2	1	1	0	1	1	0				0	.		.	1	7
256	1	7	1	1	48.9637	0	2	0	0	0	0		1	1	1	2000	1	3	3000	.	0
257	1	8	1	1	57.7604	0	2	1	1	2250	1	1	1	2				.		.	1	10
258	0	8	1	1	43.7043	0	2	0	1	0	1	0	1	1	0		0	.		.	0
259	0	8	1	1	18.2998	0	2	1	1	8050	0		1	1	0		1	1		.	1	14
260	0	8	1	1	40.3012	0	2	1	1	0	1	1	0					.		.	0
261	1	8	1	1	28.0465	0	2	1	1	10750	1	1	1	2	0		0	.		.	1	3
262	1	8	1	1	33.5633	0	2	1	1	20000	1	1	1	2			1	1	2000	paracetamol	1	30
263	0	8	1	1	20.8652	0	2	0	0	0	0		1	1	1	6000	1	1	2000	paracetamol	0
264	1	8	1	1	11.4223	0	1	1	0	0	0		1	1	0		1	1	2000	paracetamol	0
265	0	8	1	1		1	3	0	1	0	1	0	0				1	3	4000	.	0
266	0	9	1	1	68.7693	0	3	0	0	0	0		1	3	0		1	1	2000	paracetamol	0
267	0	9	1	1	48.7693	0	2	0	0	0	0		1	1	1	4000	1	1		.	1	7
268	0	9	1	1	19.3949	0	2	0	0	0	0		0				1	1	2000	paracetamol	0
269	0	9	1	1	19.0226	0	2	1	0	0	0		0				1	3		ointments	0
270	1	9	1	1	14.6639	0	1	1	1	0	1	1	1	2	0		1	1	2000	paracetamol	0
271	1	9	1	1	16.6653	0	2	1	0	0	0		0					.		.	0
272	0	9	1	1	47.0691	0	2	0	0	0	0		1	1	1	4000	1	1	1000	.	0
273	1	9	1	1	46.9514	0	2	0	1	700	0		0					.		.	0
274	0	9	1	1	58.7707	0	2	0	1	0	1	0	1	2	0		1	4	20000	.	1	14
275	0	9	1	1	32.7693	0	2	1	0	0	0		0				0	.		.	0
276	0	9	1	1	33.6646	0	2	0	1	0	1	1	1	1	0		1	1	2000	paracetamol	0
277	1	9	1	1	27.1294	0	2	0	0	0	0		0					.		.	0
278	1	9	1	1	18.0808	0	2	0	0	0	0		0				1	.		ointments	0
279	1	9	1	1	19.9726	0	2	0	1	4700	0		0					.		.	0
280	1	9	1	1	12.8953	0	1	1	1	3250	0		0				1	1		paracetamol	1	1
281	0	9	1	1	48.9692	0	2	0	1	0	1	1	1	1	1	25000	1	3	5000	.	1	9
282	1	7	1	1	47.77	0	2	0	0	0	0		1	1	1		1	2		.	1
283	0	9	1	1	24.1287	0	2	0	0	0	0		0					.		.
284	0	9	1	1	32.4846	0	2	0	1	1	0		1	1	0		1	1	2000	paracetamol	0
285	0	9	1	1	41.8563	0	2	0	0	0	0		1	1	1	4000	1	3	7000	.	1	7
286	0	9	1	1	55.2882	0	2	0	1	0	1	1	1	1	1	4000	1	1	3500	antihistamins	0
287	0	9	1	1	66.7707	0	3	0	0	0	0		1	1	1	4000	1	3		ointments	0
288	1	9	1	1	46.3847	0	2	1	1	9950	1	0	0				1	3		.	1	3
289	1	9	1	1	63.5346	0	3	1	1	8300	1	1	1	1	1	4000	1	.		.	0
290	0	9	1	1	71.77	0	3	0	1	0	1	1	0					.		.	0
291	0	9	1	1	51.77	0	2	1	1	300	1	1	1	1	1	16000	1	3	2000	.	1	3
292	0	9	1	1	30.3135	0	2	0	0	0	0		0					.		.	0
293	1	9	1	1	3.92334	0	1	0	0	0	0							.		.
294	1	9	1	1	31.6468	0	2	0	0	0	0		1	3	1	4000	1	4	1500	NSAR	1	60
295	1	9	1	1	48.6927	0	2	0	1	0	1	1	1	1	1	20000	1	1		paracetamol	1	90
296	0	9	1	1	87.77	0	3	0	1	19450	1	1	0					.		.	1
297	0	9	1	1	65.7714	0	3	0	0	0	0							.		.
298	0	9	1	1	63.77	0	3	0	1	0	1	1	1	1	1	16000	1	1	2000	paracetamol	1	14
299	0	9	1	1	97.7714	0	3	0	1	0	1	0	0				0	.		.	1
300	0	9	1	1	31.2772	0	2	1	0	0	0		0				1	1	2000	.	1	3
301	0	9	1	1	81.7714	0	3	0	0	0	0							.		.
302	0	10	1	1	43.5264	0	2	1	0	0	0		1	1	1	4000	1	1		paracetamol	0
303	1	10	1	1	80.7721	0	3	1	1	50	1	1	0					.		.	0
304	1	10	1	1	55.8987	0	2	0	0	0	0		1	3	1	4000	1	1	2000	.	1	3
305	1	10	1	1	72.7721	0	3	0	1	1	0		0					.		.	0
306	1	10	1	1	70.7734	0	3	1	1	0	1	0	1	1				.		.	0
307	0	10	1	1	34.527	0	2	0	1	100	1	0	0				1	1	2000	paracetamol	1	1
308	1	10	1	1	13.9877	0	1	0	0	0	0		1	1	1	4000	1	1	2000	paracetamol	1	2
309	0	10	1	1	18.7871	0	2	0	0	0	0		0				0	.		.	0
310	1	10	1	1	53.807	0	2	1	1	100	0		1	1	0		0	.		.	0
311	1	10	1	1	67.7728	0	3	1	1	550	0		1	1	1	6000	1	1	2000	paracetamol, NSAR	0
312	0	10	1	1	64.7721	0	3	1	0	0	0		1	1	1	12000	1	1	5000	.	0
313	1	10	1	1	44.7721	0	2	1	1	9100	0		0					.		.	0
314	0	10	1	1	50.7734	0	2	0	1	2450	1	1	1	1	1	12000	1	4	5000	.	1	7
315	0	10	1	1	52.8049	0	2	0	0	0	0		1	1	1	6000	1	4	15000	.	1	2
316	0	10	1	1	27.1814	0	2	0	1	0	1	1	1	1	1	6000	1	1		.	1	2
317	1	10	1	1	53.7194	0	2	1	1	4550	1	1	0				0	.		.	1	365
318	0	10	1	1	79.7728	0	3	0	0	0	0		1	1	1	16000	1	1	2000	paracetamol	1	2
319	0	10	1	1	38.6831	0	2	1	1	0	1	1	0				0	.		.	1	4
320	1	10	1	1	54.8227	0	2	0	1	0	1	1	0				0	.		.	0
321	1	10	1	1	41.0048	0	2	0	1	900	0		1	1	0		1	1	250	.	1	2
322	1	10	1	1	33.8015	0	2	0	1	4300	1	0	1	1	1	20000	1	4		.	0
323	0	10	1	1	24.7748	0	2	0	1	0	1	0	1	1	0		1	1	250	.	1
324	1	10	1	1	5.77687	0	1	0	0	0	0		1	1	1	7000	1	3		.	1
325	1	10	1	1	53.3361	0	2	1	0	0	0		1	3	1	15000	1	4	2000	paracetamol	0
326	1	11	1	1	41.1499	0	2	0	0	0	0		0					.		.	0
327	1	11	1	1	34.204	0	2	0	1	1000	0		0				1	3	4500	.	0
328	1	11	1	1	32.8049	0	2	0	1	13850	1	1	1	1	1	24000	1	1	4000	.	1	1
329	1	11	1	1	59.3703	0	2	1	0	0	0		1	1	0		1	1	2000	paracetamol	0
330	1	11	1	1	19.3511	0	2	0	0	0	0		0					.		.	0
331	0	11	1	1		1	3	0	0	0	0		1	1	0		0	.		.	1	150
332	0	11	1	1	66.7789	0	3	1	1	1	0		1	1	0		0	.		.	0
333	1	11	1	1	43.0062	0	2	1	1	50	1	0	1	3	0		1	4	3000	NSAR	0
334	0	11	1	1	23.7618	0	2	0	0	0	0		0				0	.		.	0
335	1	11	1	1	34.1821	0	2	0	0	0	0		1	1			1	3	500	ointments	0
336	1	11	1	1	65.243	0	3	1	0	0	0		1	1	1	5000	1	.	5000	.	0
337	0	11	1	1	22.538	0	2	0	0	0	0		0					.		.	1	1
338	1	11	1	1	68.7775	0	3	0	0	0	0		1	2			1	3	12000	.	0
339	0	11	1	1	51.7782	0	2	0	0	0	0		1	1	1	5000	1	4	15000	.	0
340	0	11	1	1	28.616	0	2	1	0	0	0		1	1	1	5000	1	1		paracetamol	1	14
341	1	11	1	1	65.7413	0	3	1	1	8350	0		0					.		.	0
342	0	11	1	1		1	3	0	1	13	0							.		.
343	0	11	1	1		1	3	0	0	0	0		1	1	1	1500	0	.		.	0
344	0	11	1	1		1	3	0	0	0	0		1	1				.		.	0
345	0	11	1	1		1	3	0	0	0	0		0					.		.
346	0	11	1	1	11.5264	0	1	0	0	0	0							.		.
347	0	11	1	1	48.0192	0	2	0	0	0	0		1	1	1	35000	1	.		.	1	240
348	1	11	1	1	43.1951	0	2	0	1	0	1	1	1	1	0		1	1	5000	.	1	5
349	1	11	1	1	35.5866	0	2	0	1	9650	1	1	0					.		.	1	7
350	1	11	1	1	41.3224	0	2	0	0	0	0		0					.		.	0
351	0	11	1	1	28.1369	0	2	0	0	0	0		0					.		.
352	1	11	1	1	78.7789	0	3	0	1	0	1	0	1	2	1	24000		.		.	0
353	0	11	1	1		1	3	0	0	0	0		0				0	.		.	0
354	0	11	1	1		1	3	0	1	1950	1	0	1	1	1	15000	0	.		.	1	2
355	0	11	1	1	22.6639	0	2	0	0	0	0		1	1	1	10000	1	4	25000	ointments	1	7
356	0	11	1	1	57.7796	0	2	0	0	0	0		1	1	1	5000	1	1	250	.	1	2
357	1	11	1	1	63.4114	0	3	1	1	1200	1	1	1	1	1	16000	1	1	35000	.	0
358	1	11	1	1	35.6222	0	2	1	0	0	0		0					.		.		7
359	0	11	1	1	55.2416	0	2	0	1	0	1	0	1	1	1	5000	1	1		.	1	7
360	1	11	1	1		1	3	0	1	1650	1	1	1	2				.		.
361	0	11	1	1	45.6208	0	2	1	1	4700	1	1	1	2	1		1	1		.	0
362	0	11	1	1	48.449	0	2	1	1	800	0							.		.
363	1	12	1	1	69.7906	0	3	1	1	400	1	1	1	3	1	14000	1	3	10000	.	1	10
364	1	12	1	1	52.063	0	2	1	1	1	1	1	0					.		.	0
365	0	12	1	1	40.7885	0	2	1	0	0	0		1	1	1	14000	0	.		.	0
366	1	12	1	1	56.4079	0	2	1	1	1600	1	1	1	1	1	4000	1	4	50000	.	1	20
367	1	12	1	1	54.0315	0	2	1	1	300	1	1	1	1	1	4000	1	3		.	0
368	0	12	1	1	56.7885	0	2	1	1	12650	1	1	1	1	1	20000	1	.	300000	.	1	30
369	0	12	1	1	33.5332	0	2	0	1	0	1	0	1	3	1	14000	1	3	30000	.	1	30
370	0	12	1	1	54.7899	0	2	1	1	2850	1	1	1	2	0		1	.	3000	.	1	21
371	0	12	1	1	68.7885	0	3	1	1	10250	1	1	1	2	0			.		.	1	7
372	0	12	1	1	46.7899	0	2	1	1	0	1	1	1	2	0		0	.		.	1	90
373	0	12	1	1	26.3217	0	2	0	1	0	1	1	0					.		.	0
374	0	12	1	1	25.4264	0	2	1	1	0	1	1	1	2	1	4000	1	3	4000	.	1	2
375	1	12	1	1	23.2197	0	2	0	1	0	1	0	0					.		.	1	7
376	0	12	1	1	33.3279	0	2	1	0	0	0		0					.		.	0
377	0	12	1	1	18.5489	0	2	1	0	0	0		0					.		.	1	3
378	0	12	1	1	40.5969	0	2	0	1	0	1	0	1	1	1	2000	1	3	10000	.	0
379	0	12	1	1	50.7926	0	2	1	0	0	0		1	1	1	14000	1	3	40000	.	1	7		eye drops
380	0	12	1	1	58.7926	0	2	1	0	0	0		1	3	1	14000	1	1		.	0
381	0	12	1	1		1	3	0	1	0	1	1	1	1	1	14000	1	3	30000	.	1	6
382	0	12	1	1		1	3	0	1	600	1	1	0					.		.	0
383	0	12	1	1	46.026	0	2	1	1	1550	1	0	0				0	.		.	0
384	1	12	1	1	43.5702	0	2	1	1	23	1	0	1	1	1	14000	1	.	45000	.	0
385	1	12	1	1	37.6591	0	2	0	1	0	1	0	0					.		.	0
386	0	12	1	1	54.0205	0	2	0	1	0	1	0	1	1	1	4000	1	1		.	1	14
387	0	12	1	1	13.4976	0	1	0	0	0	0		1	1	1	2000	1	.	30000	.	1	2
388	1	12	1	1	10.9322	0	1	1	0	0	0		1	2	0		0	.		.	0
389	0	12	1	1	13.0486	0	1	1	0	0	0		1	2			0	.		.	0
390	1	12	1	1	33.0513	0	2	0	0	0	0		0				0	.		.	0
391	1	12	1	1	53.629	0	2	0	1	500	1	0	1	2	1	4000	1	3	12000	.	1	7
392	1	12	1	1	70.7953	0	3	0	1	550	1	0	1	1	1	10000	1	.		.	1	14
393	0	12	1	1	48.0192	0	2	0	0	0	0		0					.		.	1	7
394	1	12	1	1	34.8638	0	2	1	1	2550	1	0	0				0	.		.	1	7
395	1	12	1	1	32.6023	0	2	1	1	26150	0		1	1	1	28000	1	1	40000	.	1	7
396	1	12	1	1	53.7933	0	2	0	1	250	1	1	0				0	.		.
397	0	2	1	0	54.8994	0	2	0	1	0	1	0	1	1	1	3000	1	3	9000	.	1	14
398	0	14	1	1	41.2758	0	2	0	0	0	0		1	1	0		1	1	2500	.	1	1
399	0	14	1	1	51.5702	0	2	0	1	0	1	0	1	3	1	10000	1	1	5000	.	0
400	0	14	1	1	40.5311	0	2	0	1	0	1	0	1	2	0		1	1	2000	.	1	2
401	1	14	1	1	79.7974	0	3	0	1	3000	1	0	0				1	4	2000	paracetamol, ointments	1	14
402	0	14	1	1	30.6174	0	2	0	0	0	0		1	1	0		1	1		.	1	60
403	0	14	1	1	58.7981	0	2	0	0	0	0		1	1	0		0	.		.	0
404	1	14	1	1	72.7967	0	3	1	1	0	1	1	1	2	0		1	1		.	0
405	1	14	1	1	63.7509	0	3	1	1	950	0		1	1	0		1	1		.	0
406	1	14	1	1	49.8535	0	2	0	0	0	0		1	3	1	13000	1	1		.	1	90
407	1	14	1	1	61.0951	0	3	1	1	0	1	0						.		.
408	0	14	1	1	37.5578	0	2	0	0	0	0		1	1	1	3000	1	1		.	1	14
409	0	14	1	1	21.9904	0	2	0	0	0	0		1	1	1	3000	1	1	1200	.	1	2
410	0	14	1	1		1	3	0	1	350	0		0					.		.	0
411	1	14	1	1		1	3	1	1	2400	1	0	0					.		.	0
412	1	14	1	1	6.10815	0	1	0	0	0	0		1	1	1	300	1	1	2100	.	1	14
413	0	14	1	1		1	3	0	0	0	0		1	1	0		1	1	12000	.	1	14
414	0	14	1	1	23.7864	0	2	1	1	0	1	1	1	2	0		1	1	250	.	1	14
415	0	14	1	1	23.8248	0	2	0	0	0	0		1	1	1	3000	1	1	18000	.	0
416	1	14	1	1	73.7988	0	3	0	1	0	1	1	1	1	1	3000	1	4	15000	.	0
417	0	14	1	1	33.8891	0	2	1	1	0	1	0	1	1	1	3000	1	.	21000	.	1	14
418	1	14	1	1	57.5031	0	2	1	1	300	0							.		.
419	1	14	1	1	68.063	0	3	0	1	850	1	0	1	3	1	2000	1	3		.	0
420	1	14	1	1	68.7967	0	3	1	0	0	0		1	1	0		0	.		.	0
421	0	14	1	1	76.7967	0	3	0	0	0	0		0				1	1	2000	.	1	60
422	0	14	1	1	11.8549	0	1	0	0	0	0		0				1	1	2000	paracetamol	1	2
423	1	14	1	1	48.7967	0	2	0	1	0	1	0	1	2	0		0	.		.	0
424	0	14	1	1	29.9302	0	2	0	0	0	0		1	2	0		1	1		.	0
425	0	14	1	1	20.4408	0	2	0	1	5850	1	1	1	1	1	3000	1	3	3000	.	1	2
426	0	14	1	1		1	3	0	0	0	0		0				0	.		.	1	2
427	0	14	1	1		1	3	1	0	0	0		0					.		.
428	1	14	1	1	38.5435	0	2	1	1	0	1	0	1	2	1		1	3	2700	.	0
429	0	14	1	1	43.8166	0	2	1	1	9	1	1	1	1	1	3000	1	4	3000	.	1	3
430	0	15	1	1	49.8125	0	2	0	0	0	0		1	3	1	20000	1	1	22000	.	1	7
431	0	15	1	1	61.5496	0	3	1	1	1000	1	1	1	1	1	2000	1	4	1500	.	1	7
432	0	15	1	1	65.8125	0	3	0	0	0	0		1	1	1	10000	1	4	5000	.	0
433	0	15	1	1	34.8145	0	2	0	0	0	0		0					.		.	1	3
434	1	15	1	1	70.8118	0	3	1	1	0	1	1	1	3	1	20000	1	1		.	1	14
435	0	15	1	1	28.909	0	2	0	0	0	0		1	1	0		1	1	300	.	0
436	0	15	1	1	43.1951	0	2	0	0	0	0		1	1	1	2000	1	4	25000	.	1	1
437	1	15	1	1	59.5866	0	2	1	1	0	1	0	1	1	1	2000	1	1		.	1	3
438	0	15	1	1	41.5003	0	2	0	1	850	1	0	1	1	0		1	3		.	0
439	0	15	1	1	30.7871	0	2	0	1	0	1	0	1	1	0		1	4		.	0
440	0	15	1	1	17.5578	0	2	0	0	0	0		0				1	1	10000	.	1	14
441	0	15	1	1	68.8104	0	3	0	1	0	1	0	1	1	1	12000	1	4		.	0
442	1	15	1	1	39.321	0	2	1	1	169	0		1	1	0		1	4	15000	.	1	30
443	0	15	1	1	59.3977	0	2	0	0	0	0		1	1	1	2000	1	1	5000	.	1	7
444	0	15	1	1	25.6318	0	2	0	0	0	0		0				0	.		.	1	5
445	1	15	1	1	90.8118	0	3	1	0	0	0		1	1	0		1	1		.	0
446	0	15	1	1		1	3	1	1	0	1	0	1	1	1	2000	0	.		.	0
447	1	15	1	1		1	3	1	1	800	0		1	1	1	2000	1	4	500	.	0
448	0	15	1	1		0	3	0	1	0	1	0	0				1	3		.	0			piment
449	0	15	1	1		1	3	1	0	0	0		1	1	1	20000	1	4		.
450	0	15	1	1		1	3	0	1	1	1	0	1	2	0		1	.		.	1	1
451	1	15	1	1	15.2416	0	2	1	0	0	0		1	1	1	10000	1	1		.	1	7
452	0	15	1	1	31.6249	0	2	1	0	0	0		1	1	0		1	1		paracetamol	0
453	1	15	1	1	27.4743	0	2	1	0	0	0		0				1	4	30000	.	0
454	1	15	1	1	12.3669	0	1	1	0	0	0		1	1	1	1200	1	1	500	.	1	3
455	0	15	1	1	36.564	0	2	1	0	0	0		1	1	1	2000	1	4	20000	.	1	1
456	1	15	1	1	41.8125	0	2	0	0	0	0		1	1	0		1	1	500	.	1	1
457	0	15	1	1	62.8118	0	3	0	1	100	1	1	1	1	1	2000	1	3	10000	.	0
458	0	15	1	1	17.8946	0	2	1	0	0	0		0				1	1	2000	paracetamol	1	2
459	1	15	1	1	15.2416	0	2	1	0	0	0		0				1	1	500	.	1	7
460	0	15	1	1		1	3	0	1	0	1	0	1	2			1	3		.	0
461	0	15	1	1	71.8111	0	3	1	1	19050	0		0				0	.		.	0
462	0	15	1	1		1	3	1	0	0	0		0				1	1		.	0
463	0	15	1	1		1	3	1	0	0	0		0				1	1		.	0
464	0	16	1	0	55.5044	0	2	1	0	0	0		0					.		.	1	4
465	0	16	1	0	34.3765	0	2	0	1	0	1	0	1	2	0			.		.	0
466	0	16	1	0	28.627	0	2	0	0	0	0		1	2			0	.		.	1	4
467	1	16	1	0	31.3758	0	2	1	1	4150	1	0	0					.		.	0
468	0	16	1	0	77.8207	0	3	0	0	0	0		1	1	1	400	1	1	500	.	0
469	1	16	1	0	20.5722	0	2	0	0	0	0		0				0	.		.	0
470	1	16	1	0	18.8939	0	2	1	0	0	0		0				1	1		.	1	2
471	0	16	1	0	63.8193	0	3	0	1	1	0		1	1	1	20000	1	1	17000	.	1	14
472	1	16	1	0	66.0479	0	3	1	1	7750	0		0				0	.		.	0
473	0	16	1	0	33.9247	0	2	1	0	0	0		0				1	1	1000	.	0
474	0	16	1	0	35.0171	0	2	0	0	0	0		0				1	1		.	1
475	1	16	1	0	29.6783	0	2	1	1	0	1	1	0				0	.		.	1	3
476	1	16	1	0	70.8172	0	3	1	1	0	1	1	0				0	.		.
477	1	16	1	0	60.8871	0	3	0	1	7	0		0					.		.	0
478	0	16	1	0	64.9665	0	3	0	0	0	0		1	1	0		1	1	500	.	0
479	0	16	1	0	45.3881	0	2	1	1	1250	1	1	0				0	.		.	1	6
480	0	16	1	0		1	3	0	0	0	0		1	1	1	20000	0	.		.	1	14
481	0	16	1	0		1	3	1	0	0	0		0					.		.	0
482	1	16	1	0	49.8207	0	2	1	0	0	0		1	2	0		1	3		.	1	36
483	0	16	1	0	41.8316	0	2	1	0	0	0		1	1	0		1	1	300	.	1	7
484	0	16	1	0	68.8186	0	3	0	0	0	0		0				0	.		.	0
485	0	16	1	0	15.7919	0	2	1	1	0	1	1	0				1	1	500	.	1	14
486	0	16	1	0	85.8207	0	3	0	0	0	0		1	1	1	400	1	3	10000	.	1	7
487	1	16	1	0	70.82	0	3	1	1	14	1	0	0				1	1	500	.	1	14
488	0	16	1	0	55.8166	0	2	1	0	0	0		1	1	1	12000	1	3		.	0
489	1	16	1	0	28.8186	0	2	1	0	0	0		1	1	1	400	1	1	500	.	0
490	0	16	1	0	65.8289	0	3	0	0	0	0		1	1	1	500	1	4		.	0
491	0	16	1	0	35.6003	0	2	1	1	2750	0		0				0	.		.	0
492	0	16	1	0	38.7351	0	2	0	1	0	1	0	0				1	1	1500	.	0
493	0	16	1	0	41.5578	0	2	0	0	0	0		0				0	.		.	0
494	0	16	1	0	26.4613	0	2	0	1	0	1	0	1	1	1	20000	1	3	8000	.	1	3
495	0	16	1	0	26.4339	0	2	0	0	0	0		1	1	1	10000	1	1		.	1	3
496	0	16	1	0	36.5038	0	2	1	1	134	1	1	0				1	1	2000	.	1	4
497	1	16	1	0	34.8282	0	2	1	0	0	0		0				1	1	2000	.	1	30
498	0	16	1	0	31.4743	0	2	1	1	0	1	1	0				0	.		.	0
499	0	16	1	0	52.4846	0	2	0	1	0	1	1	1	1	0		1	3		.	1	7
500	1	16	1	0	24.3477	0	2	1	0	0	0		0				0	.		.	0
501	0	16	1	0		1	3	0	1	1	1	0	0				1	3		.	0
502	0	16	1	0	34.4914	0	2	1	0	0	0		1	3	1	5000	1	1	1000	.	1	7
503	0	16	1	0	35.8275	0	2	1	0	0	0		0				0	.		.	0
504	0	16	1	0		1	3	1	0	0	0		0				0	.		.	0
506	0	16	1	0		1	3	1	0	0	0		0				1	1	1500	.	1
507	1	16	1	0	56.8268	0	2	1	1	15250	0		1	1	1	500	1	1	500	.	0
508	1	16	1	0	63.8275	0	3	1	1	16	0		0				0	.		.	0
509	0	16	1	0	18.2149	0	2	1	0	0	0		0				0	.		.	0
510	1	16	1	0	46.3655	0	2	1	1	25200	1	1	0				0	.		.	0
511	0	16	1	0	39.3703	0	2	1	1	11650	1	1	1	3	1	400	1	1	3000	.	0
512	1	16	1	0	16.2026	0	2	0	1	0	1	1	1	1	1	5000	0	.		.	0
513	0	16	1	0	80.8268	0	3	1	1	250	1	1	1	3	1	6000	1	1	2000	.	0
514	0	16	1	0	56.8268	0	2	1	0	0	0							.		.
515	0	16	1	0	71.8275	0	3	1	0	0	0		1	1	1	10000	1	3		.	1	14
516	0	16	1	0	7.82752	0	1	0	0	0	0		1	1	1	500	0	.		.	0
517	0	16	1	0	54.8282	0	2	0	1	8100	1	1	1	3	1	500	1	4	6000	.	1	7
518	0	16	1	0	72.8268	0	3	1	1	0	1	1	1	1	0		1	3		.	1
519	1	16	1	0	65.8289	0	3	1	0	0	0		0				0	.		.	0
520	0	16	1	0	89.8289	0	3	0	1	0	1	0	1	2	0		1	3		.	0
521	1	16	1	0	70.8282	0	3	1	1	6550	1	1	0				0	.		.	0
522	0	16	1	0	69.8289	0	3	1	0	0	0		0				1	.		.	0
523	0	16	1	0	14.193	0	1	1	1	5900	1	1	1	1	1	5000	1	3	3000	.	1	2
524	1	16	1	0	21.8672	0	2	1	1	2	0		0				1	1		.	1	7
525	1	16	1	0	36.6051	0	2	1	1	0	1	0	0				1	3	3000	.	0
526	1	16	1	0	49.2101	0	2	1	1	0	1	1	1	1	1	20000	1	4	50000	.	1	10
527	1	16	1	0	31.0335	0	2	1	0	0	0		1	1	1	500	1	4	1000	.	0
528	1	16	1	0	11.8275	0	1	1	1	0	1	1	0				1	.		.	1	4
529	1	16	1	0	11.8275	0	1	1	0	0	0		0				0	.		.
530	1	16	1	0	13.8289	0	1	0	0	0	0		0				0	.		.	0
531	0	16	1	0	14.935	0	1	1	0	0	0		0				0	.		.	0
532	0	16	1	0	17.1362	0	2	1	0	0	0							.		.
533	1	16	1	0	12.9665	0	1	1	1	0	1	1	0					.		.	1	2
534	0	16	1	0	12.6817	0	1	0	0	0	0		0				1	3		.	1	7
535	1	16	1	0	38.3491	0	2	1	1	0	1	1	1	2	0		1	1	200	.	1	7
536	1	16	1	0	19.4853	0	2	0	0	0	0		0				1	1		.	1	14
537	1	16	1	0	65.8289	0	3	1	1	200	0		0				0	.		.	0
538	0	16	1	0	24.8268	0	2	1	0	0	0		1	1	1	10000	0	.		.	0
539	1	16	1	0	16.8268	0	2	1	0	0	0		0				1	1	500	.	0
540	0	16	1	0	75.8275	0	3	0	1	0	1	0	1	1	1	4000	1	3		.	1	14
541	0	16	1	0	19.4853	0	2	0	0	0	0		0				0	.		.	0
542	1	17	1	0	70.8474	0	3	0	1	0	1	0	0				1	1	500	.	0
543	0	17	1	0	68.846	0	3	0	1	0	1	0	1	2				.		.	0
544	1	17	1	0	52.4271	0	2	1	0	0	0		1	1	1	30000	1	4	6000	.	1	1
545	0	17	1	0	65.848	0	3	0	0	0	0		1	1	1	20000	1	4	100000	.	1	90
546	0	17	1	0	67.8467	0	3	1	1	2900	1	1	0				0	.		.	1	7
547	0	17	1	0	46.0068	0	2	1	0	0	0		1	1	1	1000	1	3	24000	.	1	28
548	1	17	1	0		1	3	1	1	1100	0		1	1	1	20000	1	4		.	1	2
549	1	17	1	0	56.2656	0	2	1	0	0	0		1	3	1	30000	1	.	45000	.	0
550	1	17	1	0	69.848	0	3	1	0	0	0		0				1	1	500	.	0
551	0	17	1	0	22.7324	0	2	1	0	0	0		1	1	1	1000	1	1		.	1	1
552	0	17	1	0	39.989	0	2	1	1	0	1	0	0					.		.	0
553	0	17	1	0	47.1923	0	2	0	1	0	1	0	1	1	1	1000	1	3	12000	.	1	14
554	0	17	1	0	26.5051	0	2	0	1	0	1	1	0				1	1		.	0
555	0	17	1	0	36.9528	0	2	1	0	0	0		1	1	1	1000	1	1	6000	.	1	4
556	0	17	1	0	60.846	0	3	1	1	0	1	0	0				1	3		.	1	7
557	0	17	1	0	63.8467	0	3	0	0	0	0		0				0	.		.	0
558	0	17	1	0	79.8467	0	3	0	1	0	1	0	1	1	1	1000	1	4	3000	.	0
559	0	17	1	0	58.8474	0	2	0	1	469	0		1	1	1	21000	1	4	18000	.	1	14
560	0	17	1	0	61.7002	0	3	0	0	0	0		1	1	1	10000	1	1		.	0
561	0	17	1	0	77.848	0	3	0	1	0	1	0	1	1	1	10000	1	.		.	1	2
562	0	17	1	0	18.4778	0	2	0	0	0	0		1	1	0		0	.		.	1	30
563	0	17	1	0	56.846	0	2	1	1	200	1	0	0				0	.		.	0
564	0	17	1	0	38.3244	0	2	0	1	0	1	1	1	2	0		1	1	1500	.	1
565	0	17	1	0	40.7228	0	2	0	0	0	0		1	1	0		0	.		.	0
566	1	17	1	0	63.8467	0	3	0	1	0	1	0	0				0	.		.	1	7
567	1	17	1	0	70.8474	0	3	1	1	5650	1	1	0				1	.		.	1	2
568	1	17	1	0	74.8474	0	3	1	1	100	1	1	0			1000	1	3		.	1	7
569	0	17	1	0	48.846	0	2	0	1	2	1	0	0				0	.		.	1	7
570	0	17	1	0	52.846	0	2	0	0	0	0		1	1	1	1000	1	3	3500	.	0
571	0	17	1	0		1	3	1	1	3950	1	0	0				1	1		.
572	0	17	1	0	26.4887	0	2	0	0	0	0		1	1	0		1	1	500	.	0
573	0	17	1	0	54.5051	0	2	0	1	0	1	0	0				1	3		.	0
574	0	17	1	0	67.8467	0	3	0	1	0	1	0	0				1	1	2000	.
575	0	17	1	0	43.154	0	2	1	0	0	0		0				1	1	500	.	1	7
576	0	17	1	0	22.9788	0	2	0	0	0	0		0				0	.		.	1	7
577	0	17	1	0	20.7255	0	2	1	1	0	1	1	1	2	0		1	3		.	0
578	1	17	1	0		1	3	1	1	2	1	1	0				1	.	12000	.	1	14
579	0	17	1	0	27.6057	0	2	1	0	0	0		0				1	1	500	.	0
580	0	17	1	0	24.6379	0	2	1	0	0	0		0				1	1	2000	paracetamol	1	4
581	1	17	1	0	24.846	0	2	1	0	0	0		1	2	0		1	1	1000	.	1	30
582	0	17	1	0	59.8467	0	2	0	1	150	1	1	0				0	.		.	1	1
583	0	17	1	0	33.744	0	2	0	1	0	1	0	1	2	0		1	1	500	.	1	3
584	1	17	1	0	79.8494	0	3	1	1	13400	0		0				1	1	2000	.	0
585	1	17	1	0	68.846	0	3	0	1	450	1	1	0				0	.		.	1	2
586	0	17	1	0	77.848	0	3	0	1	0	1	0	0				1	3		.	0
587	0	17	1	0	52.23	0	2	1	0	0	0		1	1	0		1	1		.	1	1
588	0	17	1	0	46.8474	0	2	1	0	0	0		1	1	1	4000	1	1	500	.	1	7
589	0	17	1	0	63.8467	0	3	0	1	650	1	1	1	1	1	1000	1	3		.
590	0	17	1	0	87.8467	0	3	1	1	74600	1	0	0				0	.		.	0
591	0	17	1	0	75.8467	0	3	1	0	0	0		1	1	1		1	3		.	0
592	0	17	1	0	56.9172	0	2	0	1	72	0		1	2	0		1	1	500	.	1	30
593	1	17	1	0	47.8494	0	2	1	1	0	1	1	1	2			1	4	2000	.	1	8
594	1	17	1	0	2.84736	0	1	0	0	0	0		0					.		.	0
595	0	17	1	0	53.8508	0	2	1	1	0	1	1	1	1	1	20000	1	3		.	0
596	1	17	1	0	39.1485	0	2	0	0	0	0		0				1	3	500	.	0
597	1	17	1	0	22.6064	0	2	1	1	0	1	1	1	1	1	1000	1	3	1500	.	1	7
598	1	17	1	0	58.8501	0	2	1	1	3	1	0	1	1	1	11000	1	3		.	0
599	1	17	1	0	58.6831	0	2	1	1	1	0		1	1	1	1000	1	1	2000	.
601	1	17	1	0	60.1314	0	3	0	0	0	0		0				0	.		.	0
602	0	17	1	0	23.7645	0	2	0	1	0	1	0	1	1	1	11000	1	3	15000	.	0
603	0	17	1	0	30.6858	0	2	0	0	0	0		0				0	.		.	0
604	0	17	1	0	27.9918	0	2	0	1	0	1	0	0				0	.		.	0
605	0	17	1	0	23.8029	0	2	0	1	0	1	0	0				1	4		.	1	14
606	0	17	1	0	26.8227	0	2	0	0	0	0		1	1	0		1	1	500	.	1	14
607	0	17	1	0	11.8494	0	1	1	1	0	1	0	1	1	1	1000	1	1	3500	.	1	7
608	0	17	1	0		0	3	0	0	0	0		1	1	1	1000	1	3	2000	.	1	7
609	1	17	1	0	13.8508	0	1	1	0	0	0		1	1	1	1000	1	1	3500	.	0
610	0	17	1	0	13.8508	0	1	1	1	0	1	0	1	1			1	1		.	0
611	0	17	1	0	10.8501	0	1	0	0	0	0		0				0	.		.	0
612	0	17	1	0	45.2293	0	2	0	0	0	0						0	.		.	0
613	1	17	1	0		1	3	1	1	0	1	0	0				0	.		.	1	30
614	1	17	1	0	17.6071	0	2	0	0	0	0		0				1	1	500	.	1
615	1	17	1	0	35.1075	0	2	1	1	16800	1	1	0					.		.	1	7
616	0	17	1	0	21.4209	0	2	0	1	0	1	1	1	1	0		1	1	500	.	1
617	1	17	1	0	16.4271	0	2	1	0	0	0		0				1	1	500	.	1	4
618	0	17	1	0	20.8159	0	2	1	1	0	1	1	1	1	1	1000	1	1	2800	.	1	10
619	0	17	1	0	11.5838	0	1	0	0	0	0		1	2	0		1	3	5000	.	1	1
620	0	17	1	0	10.8501	0	1	0	1	0	1	0	0				0	.		.	1	3
621	1	17	1	0	52.8487	0	2	1	1	15050	1	0	1	1	1	1000	1	3		.	0
622	0	17	1	0	51.7481	0	2	1	0	0	0		1	1	0		1	1		.	1	5
623	0	17	1	0	10.2834	0	1	0	0	0	0		1	1	1	1000	0	.		.	0
624	1	17	1	0	15.8494	0	2	1	1	350	0		0				0	.		.	0
625	1	17	1	0	7.82204	0	1	0	0	0	0		0				0	.		.	0
626	1	17	1	0	40.2984	0	2	0	1	0	1	0	1	1	1	20000	1	4	6000	.	1	30
627	1	17	1	0	44.9747	0	2	0	0	0	0		0				0	.		.	0
628	1	17	1	0	20.0329	0	2	0	1	0	1	0	1	1	0		1	3	2000	.	0
629	0	17	1	0	24.8159	0	2	0	0	0	0		1	1	1	400	1	4	27000	.	1	21
630	0	18	0	1	18.8912	0	2	1	0	0	0		0				0	.		.	0
631	1	18	0	1	45.6975	0	2	1	1	0	1	1	1	2	0		1	3	30000	.	1	7
632	0	18	0	1	48.95	0	2	1	1	0	1	0	0				1	3	5000	.	0
633	1	18	0	1	42.8528	0	2	1	0	0	0		0				0	.		.	1	4
634	1	18	0	1	26.6995	0	2	1	1	0	1	1	1	1	0		1	3	3600	.	1	4
635	1	18	0	1	34.7543	0	2	1	0	0	0		1	1	1	2000	1	3	3000	.	0
636	0	18	0	1		1	3	1	0	0	0						0	.		.	0
637	0	18	0	1	36.8652	0	2	1	1	4600	1	1	1	1	1	1000	1	.		.	1	5
638	1	18	0	1	62.6913	0	3	1	0	0	0		1	1	1	10000	1	4	20000	.	1	3
639	1	18	0	1	43.8658	0	2	1	0	0	0		0				0	.		.	1	4
640	1	18	0	1	37.9986	0	2	1	1	19450	1	1	1	1	1	1500	1	3		.	1	4
641	0	18	0	1	49.3607	0	2	1	1	139	1	1	0				1	1	2000	.	1	7
642	0	18	0	1	47.9507	0	2	1	0	0	0		1	1	1	35000	0	.		.	0
643	0	18	0	1	38.2478	0	2	1	1	0	1	1	1	1	1	50000	1	3	5000	.	1	2
644	0	18	0	1	41.8672	0	2	1	1	0	1	1	0				1	1	500	.	1	30
645	0	18	0	1	59.8658	0	2	0	1	0	1	0	1	1	1	1000	1	1	500	.	0
646	0	18	0	1	4.38604	0	1	0	0	0	0							.		.
647	0	19	0	1	45.8344	0	2	0	1	29550	1	1	1	2			0	.		.	1	2
648	1	19	0	1	2.16564	0	1	0	0	0	0							.		.
649	0	19	0	1	31.8877	0	2	1	1	1750	1	0	0				0	.		.	0
650	1	19	0	1	1.11978	0	1	0	0	0	0		0				0	.		.	0
651	0	19	0	1	19.4251	0	2	1	0	0	0		0					.		.	1	20
652	0	19	0	1	26.9541	0	2	1	1	0	1	1	1	2	0		1	3	2000	.	1	20
653	0	19	0	1	40.4928	0	2	0	1	0	1	0	1	1	1	10000	1	3	8000	ointments	1	3
654	1	19	0	1	22.0534	0	2	1	1	50	0		0				1	2	7000	.	1	2
655	1	19	0	1		1	3	1	1	0	1	1	1	3	1	1000	1	1	500	.	1	30
656	0	19	0	1	44.7885	0	2	0	1	0	1	1	1	2	0		1	1	2000	paracetamol	1	10
657	0	19	0	1	53.9548	0	2	0	1	0	1	0	1	1	1	1000	1	1	500	.	1	30
658	0	19	0	1	60.8679	0	3	1	1	0	1	0	1	1	1	1000	1	1		.	0
659	0	19	0	1		1	3	0	1	600	1	1	1	2	0		0	.		.
660	0	19	0	1		1	3	1	1	4750	0		1	1	1	1000	0	.		.
661	1	19	0	1		1	3	1	1	500	1	0	1	1	1	12000	0	.		.
662	0	19	0	1		1	3	1	0	0	0		1	1	1	2000	1	3	8000	.
663	0	19	0	1	46.8693	0	2	1	0	0	0		1	2	0		0	.		.				herbs, wine
664	0	19	0	1		1	3	0	1	500	1	0	1	2	0		0	.		.	0
665	1	19	0	1		1	3	1	0	0	0							.		.
666	0	19	0	1		1	3	1	1	0	1	0	1	2	0		0	.		.
667	0	19	0	1		1	3	1	1	50	0		1	1	1	20000	0	.		.
668	0	19	0	1		1	3	1	1	300	0							.		.
669	0	19	0	1		1	3	1	1	26200	1	0	0				0	.		.
670	1	19	0	1		1	3	1	1	100	1	0	0				0	.		.	0
671	1	19	0	1	55.8686	0	2	0	0	0	0		1	1	1	1500	1	3	6000	.	1	4
672	0	19	0	1	54.8693	0	2	0	1	0	1	0	0				1	3	500	.	0
673	0	19	0	1	57.87	0	2	0	0	0	0		1	1	1	20000	0	.		.	1	5
674	0	19	0	1		1	3	1	1	2000	1	0	1	1	1	1500	1	3		.	1	6
675	0	19	0	1	37.6263	0	2	1	1	0	1	1	1	1	1	1000	1	1		.	1	14
676	0	19	0	1	33.8097	0	2	1	1	0	1	0	0				0	.		.	1	10
677	0	19	0	1	19.0363	0	2	0	0	0	0		1	1	1	14000	1	1		.	1	4
678	0	19	0	1	73.87	0	3	1	1	150	1	1	0				0	.		.	0
679	0	19	0	1	38.694	0	2	1	1	0	1	0	0				1	1	500	.	0
680	0	19	0	1	40.8679	0	2	1	0	0	0		1	1	1	1000	1	1		.	1	7
681	1	19	0	1	87.8686	0	3	1	1	50	1	1	0				0	.		.
682	1	19	0	1	25.87	0	2	0	1	350	1	1	1	2	0		0	.		.	1	21
683	1	19	0	1	42.976	0	2	1	1	600	0		0				0	.		.	0
684	1	19	0	1	46.0287	0	2	0	1	0	1	1	0				1	3		.	0
685	0	19	0	1	24.8679	0	2	0	0	0	0		1	1	1	500	1	1		.	1	7
686	0	19	0	1	25.2211	0	2	0	0	0	0		1	1	1	13000	1	1	2000	.	1	14
687	1	19	0	1	46.1081	0	2	1	1	0	1	1	0					.		.	0
688	0	19	0	1	34.7515	0	2	1	1	4500	0		0				1	1	1000	.	0
689	0	19	0	1	25.848	0	2	1	1	0	1	0	0					.		.
690	1	19	0	1	65.87	0	3	1	1	0	1	1	0					.		.	0			herbs
691	0	19	0	1	46.8912	0	2	0	1	0	1	0	0					.		.
692	0	19	0	1		1	3	0	0	0	0		0				1	3	5000	.	0
693	0	19	0	1	62.872	0	3	1	1	0	1	1	0				0	.		.	0
694	1	19	0	1	69.8344	0	3	0	1	50	1	0	1	1	0		1	1	2000	paracetamol
695	0	18	0	1	33.8727	0	2	1	1	0	1	0	0				0	.		.	0
696	1	18	0	1	49.6947	0	2	0	0	0	0		0				0	.		.	0
697	1	18	0	1	11.8713	0	1	0	0	0	0		0				0	.		.	0
698	0	18	0	1	39.7372	0	2	0	0	0	0		0				0	.		.	1	7
699	1	18	0	1	40.8652	0	2	1	1	2100	0		0				0	.		.	0
700	0	18	0	1	26.5572	0	2	0	1	0	1	0	0				1	1	500	.	1	1
701	0	18	0	1	44.0383	0	2	0	0	0	0		1	1	1	10000	1	2	5000	.	1	180
702	0	20	0	1	57.514	0	2	1	1	6900	1	0	0				1	1		.	1	7
703	1	20	0	1	65.9439	0	3	1	1	10950	1	1	1	1	1	2000	1	4	20000	.	1	14
704	0	20	0	1	79.9425	0	3	1	1	0	1	0	0					.		.	0
705	1	20	0	1	57.9439	0	2	1	1	9000	0		1		1	20000	1	1	30000	.	1	90
706	0	20	0	1	59.9425	0	2	0	1	0	1	1	1	1	1	2000	1	1	2000	paracetamol	0
707	0	20	0	1	52.9418	0	2	0	1	0	1	0	1	1	1	14000	0	.		.	1	14
708	0	20	0	1	21.7331	0	2	0	1	0	1	0	1	1	1	11000	0	.		.	0
709	1	20	0	1	30.3984	0	2	0	0	0	0		1	1	1	2000	1	3	14000	.	1	2
710	1	20	0	1		1	3	1	1	20000	1		1	1	1	10000	1	4	10000	.	1	14
711	0	20	0	1	23.6797	0	2	0	0	0	0		1	1	1	20000	1	4		.	1	90
712	0	20	0	1	43.4305	0	2	1	0	0	0						0	.		.	0
713	0	20	0	1	82.9432	0	3	1	0	0	0		0				0	.		.
714	1	20	0	1		1	3	1	0	0	0		1	1	1	2000	0	.		.
715	0	20	0	1	83.9425	0	3	1	1	300	1	0	0				1	3		.	0
716	1	20	0	1	62.9432	0	3	1	1	0	1	0	1	3	1	2000	1	1		.
717	1	21	0	1	74.1191	0	3	1	1	0	1	0	0				1	1	500	.	0
718	1	21	0	1	27.9206	0	2	1	1	1800	1	0	0				1	1	1000	.	1	14
719	1	21	0	1		1	3	0	1	0	1	1	1	1	1	2000	1	3	1300	.	1	7
720	0	21	0	1	34.3244	0	2	0	0	0	0		1	1	1	14000	1	4	20000	.	1	30
721	0	21	0	1	27.2526	0	2	0	0	0	0		1	1	1	2000	1	.	10000	.	0
722	0	21	0	1	2.51335	0	1	0	0	0	0		0				1	4	10000	.	1	7
723	0	21	0	1	26.3573	0	2	0	0	0	0		1	1	1		1	3		antihistamins	1	4
724	0	21	0	1	58.3682	0	2	0	1	0	1	1	1	1	1	2000	1	3	14800	.	1	20
725	0	21	0	1	69.7851	0	3	0	1	0	1	0	1	1	1	2000	1	1	2000	.	1	7
726	1	21	0	1	73.9493	0	3	0	1	9650	1	1	1	1	1	2000	1	3	500	.	0
727	0	21	0	1	24.9473	0	2	1	0	0	0		0				1	3	1500	.	0
728	0	21	0	1	58.4148	0	2	0	1	100	1	1	1	1	1	2000	1	.	20000	.	1	14
729	0	21	0	1	3.94798	0	1	0	0	0	0		0				1	.	1000	.	0
730	0	21	0	1	3.94798	0	1	0	0	0	0		0				1	3	1000	.	0
731	0	21	0	1	52.6516	0	2	0	0	0	0		1	1	0		1	3		.	1	7
732	0	21	0	1	25.243	0	2	0	1	0	1	1	0				0	.		.	1	1
733	0	21	0	1	24.0411	0	2	0	1	300	1	1	1	3	0		1	3	1300	.	0
734	1	21	0	1	27.6578	0	2	1	1	7300	0		0				0	.		.	1	30
735	1	21	0	1	72.9473	0	3	0	1	8300	1	1	1	1	0		1	3	2000	.	0
736	1	21	0	1	56.1916	0	2	0	0	0	0		0				1	3	5000	.	0
737	1	21	0	1	54.9487	0	2	1	1	0	1	0	1	1	1	80000	0	.		.	0
738	0	21	0	1	5.63723	0	1	0	0	0	0		1		0		1	2	8000	.	1	7
739	0	21	0	1	67.948	0	3	0	1	0	1	1	1	1	1	2000	1	1		.
740	1	21	0	1	74.9487	0	3	0	1	0	1	1	1	1	1	8000	1	3	15000	.				herbs
741	1	21	0	1	34.9487	0	2	0	1	13	1	1	1	1	1	20000	1	4		.	1	90
742	1	21	0	1	37.6181	0	2	0	0	0	0		0				0	.		.	1	6
743	1	21	0	1	63.0144	0	3	0	1	500	0		0				0	.		.	1	60
744	0	21	0	1		0	3	1	0	0	0		0				1	1	1500	.	1	21
745	1	21	0	1	6.97878	0	1	0	0	0	0		1	1	1	2000	1	4	5000	.	1	1
746	0	21	0	1	6.86927	0	1	0	0	0	0		1	1	1	2000	1	3	5000	.	1	1
747	1	21	0	1	78.9487	0	3	0	1	2250	1	0	0			30000	1	4	100000	.	1	7
748	0	21	0	1	37.473	0	2	0	1	0	1	0	1	1	1	2000	1	3		.	1	7		garlic
749	0	21	0	1	59.3566	0	2	0	1	5250	1	0	0				1	4	1000	.	0
750	1	21	0	1	80.961	0	3	0	1	0	1	1	1	1	1	2000	1	4	2500	.	0			herbs
751	0	21	0	1	51.9617	0	2	0	1	0	1	0	1	1	1	20000	1	3	20000	.	1	3
752	0	21	0	1	70.5489	0	3	0	1	150	1	1	0				1	4	3000	paracetamol	0			eye drops
753	0	21	0	1	79.9617	0	3	0	1	0	1	0	1	1	1	2000	1	3		.	1	7
754	1	21	0	1	70.9624	0	3	1	1	3	0		0				1	1	1000	.	1	30
755	0	21	0	1	52.5476	0	2	1	1	0	1	0	0				0	.		.	0
756	0	21	0	1	75.9617	0	3	0	0	0	0		0				1	1	1000	paracetamol	1	7
757	0	21	0	1	59.9617	0	2	0	1	8750	1	1	0				0	.		.	0			herbs
758	0	21	0	1	67.9617	0	3	0	1	1	1	0	0				0	.		.				herbs
759	0	21	0	1	56.961	0	2	0	1	2	0		1	1	0		1	1	500	.	1	7
760	0	21	0	1	79.9617	0	3	0	0	0	0		0				0	.		.	0
761	0	21	0	1	81.963	0	3	0	1	7150	0		1	1	1	20000	1	3	20000	.	0			ointment
762	0	21	0	1	60.961	0	3	0	1	0	1	0	1	1	0		1	1	1000	.	1	7
763	1	21	0	1	59.8248	0	2	0	0	0	0		1	1	1	2000	1	3	500	.	1	30
764	0	21	0	1	57.963	0	2	0	1	1600	0		1	1	0		1	3	2000	.	0
765	0	21	0	1	48.961	0	2	0	0	0	0		0				0	.		.	0
766	0	21	0	1	53.0267	0	2	0	0	0	0		1	1	1	2000	1	3		.	1	30
767	0	21	0	1		1	3	0	1	0	1	1	1	1	1	2000	1	3	3000	.	1	2
768	0	21	0	1	55.9617	0	2	0	0	0	0		1	1	0		1	1	5000	.	1	14
769	1	21	0	1	54.9624	0	2	0	1	6300	0		1	1	1	2000	1	1	4000	.	1	7
770	1	21	0	1	81.963	0	3	0	1	1	0		0				0	.		.	0
771	0	21	0	1	54.5763	0	2	0	0	0	0		1	1	0		1	1	15000	paracetamol	1	4
772	0	21	0	1	21.1882	0	2	0	1	0	1	0	1	2	0		0	.		.	1	3		herbs
773	1	21	0	1	2.19576	0	1	0	0	0	0		0				1	2	15000	ointments	1	7
774	1	21	0	1	65.3251	0	3	0	0	0	0		0				0	.		.	0			menthol
775	1	21	0	1	53.2047	0	2	0	0	0	0		1		0		1	.	50000	.	0
776	0	21	0	1	58.0917	0	2	0	1	0	1	1	1	1	1	16000	1	1		NSAR	1	21
777	0	21	0	1	62.9624	0	3	0	1	1650	1	0	0				0	.		.	0			herbs
778	1	21	0	1	55.1348	0	2	0	1	0	1	0	1	1	1	1000	1	3	1000	.	1	3	100000
779	0	21	0	1	39.3511	0	2	0	1	350	1	0	1	1	0		1	3		.	0
780	0	21	0	1	7.63313	0	1	0	0	0	0		0				0	.		.	0
781	1	21	0	1	8.24093	0	1	0	0	0	0		0				0	.		.	0
782	1	21	0	1	4.51745	0	1	0	0	0	0		0				0	.		.	0
783	1	21	0	1	4.90623	0	1	0	1	450	0		0				0	.		.	0
784	0	21	0	1	26.9925	0	2	0	0	0	0		0				0	.		.	0			.
785	1	21	0	1	8.42984	0	1	0	0	0	0		0				0	.		.	0			.
786	0	21	0	1	3.5373	0	1	0	0	0	0		0				0	.		.	0			.
787	0	21	0	1	29.7769	0	2	0	0	0	0		1	1	0		0	.		.	0			.
788	0	21	0	1	23.6523	0	2	0	1	0	1	1	0				0	.		.	0			.
789	1	21	0	1	55.9644	0	2	1	0	0	0		0				0	.		.	1	24		.
790	1	21	0	1	58.9651	0	2	1	1	1	1	1	0				0	.		.	1	2		.
791	0	21	0	1	5.80424	0	1	0	0	0	0		1	1	0		1	1	500	.	1	7		.
792	0	21	0	1	2.59001	0	1	0	0	0	0		0				0	.		.	0			.
793	0	21	0	1	8.20534	0	1	0	0	0	0		0				0	.		.	0			.
794	1	21	0	1	2.94045	0	1	0	0	0	0		0				0	.		.	0			.
795	1	21	0	1	44.1123	0	2	1	0	0	0		0				0	.		.	0			.
796	1	21	0	1	25.6181	0	2	0	1	800	1	0	0				0	.		.	0			herbs
797	1	21	0	1	69.9658	0	3	0	0	0	0		1	3	0		1	1		.				.
798	1	21	0	1	47.039	0	2	0	0	0	0		0				1	3	2000	.	0			.
799	1	21	0	1	53.2348	0	2	0	0	0	0		0				0	.		.	0			.
800	0	21	0	1	40.8789	0	2	0	1	0	1	1	0				1	1		.	1	20		.
801	1	21	0	1	38.59	0	2	0	0	0	0		0				0	.		.	0			.
802	1	22	0	1		1	3	0	1	46600	1	0	0				1	3		.	0			.
803	1	22	0	1	42.4805	0	2	1	1	1450	1	1	1	1	0		1	3		.	1	8		herbs
804	1	22	0	1	72.9665	0	3	1	0	0	0		0				0	.		.	0			.
805	1	22	0	1	39.6632	0	2	1	1	50	1	1	1	1	1	2000	1	.	2500	.	1	5		.
806	1	22	0	1	25.2074	0	2	1	1	0	1	1	1	1	0		1	1	10000	.	1	4		.
807	1	22	0	1	45.6153	0	2	1	1	0	1	1	1	1	0		1	1	4000	.	1	2		herbs
808	1	22	0	1	57.8234	0	2	0	0	0	0		0				0	.		.	0			.
809	0	22	0	1	24.8131	0	2	1	0	0	0		0				1	1	1000	.	0			.
810	0	22	0	1		0	3	0	0	0	0		0				1	1	1000	.	0			.
811	0	22	0	1	27.8768	0	2	0	0	0	0		1	1	1	2000	1	1	87000	.	1	60		.
812	1	22	0	1	4.61054	0	1	0	0	0	0		1	1	1	2000	1	2	8000	ointments	1	7		.
813	0	22	0	1	30.7488	0	2	0	0	0	0		1	1	1	2000	1	1	30000	.	1	3		.
814	1	22	0	1	2.00684	0	1	0	0	0	0		1	1	1	2000	1	1	10000	.	1	3		.
815	1	22	0	1	9.36071	0	1	1	0	0	0		1	1	0		1	3		antihistamins	0			.
816	1	22	0	1	7.22245	0	1	1	0	0	0		1	1	0		1	3		antihistamins	0			.
817	1	22	0	1	6.36003	0	1	1	0	0	0		1	1	0		1	3		antihistamins	0			.
818	0	22	0	1	78.9678	0	3	1	1	0	1	1	0				1	3		.	0			herbs
819	0	22	0	1	10.9678	0	1	1	0	0	0		0				0	.		.	0			.
820	0	22	0	1	70.9678	0	3	1	1	0	1	1	1	2	0		1	.		.				herbs
821	0	22	0	1	29.5578	0	2	1	1	0	1	0	0				1	3	8000	corticosteroids	0			ointment
822	1	22	0	1	48.4216	0	2	1	1	0	1	1	0				1	1	1000	.	1	2		.
823	0	22	0	1	34.3628	0	2	0	1	200	0		0				1	1	500	.	0			.
824	1	22	0	1	10.2861	0	1	0	0	0	0		0				0	.		.	0			.
825	1	22	0	1	64.0192	0	3	1	1	0	1	1	1	2			0	.		.	1	30		herbs
826	0	22	0	1	62.0205	0	3	1	1	0	1	1	1	1	1	2000	1	1	5000	.	1	21		petrol
827	0	22	0	1	33.0185	0	2	1	1	0	1	1	1	2			0	.		.				garlic
828	0	23	1	1	55.0198	0	2	1	1	5500	0		1	1	1	14000	1	1	2000	.	0			.
829	0	23	1	1		1	3	1	0	0	0		0				1	3	6000	.	0			.
830	1	23	1	1	35.5866	0	2	1	1	0	1	0	0				1	3		.	0			piment
831	0	23	1	1	52.0821	0	2	1	1	600	1	1	1	1	1	2000	1	1	3000	.	1	14		eye drops
832	1	23	1	1	48.178	0	2	1	1	2150	1	0	1	1	1	2000	1	1	1000	.	0			herbs
833	0	23	1	1	73.0185	0	3	0	1	0	1	1	0				1	3	500	.	1	7		.
834	0	23	1	1	46.0753	0	2	1	1	0	1	1	1	1	1	2000	1	1	15000	.	1	14		.
835	0	23	1	1	36.9637	0	2	1	1	0	1	1	1	1	1	2000	1	1	2000	.	1	180		herbs + garlic + eye drops
836	0	23	1	1	39.0198	0	2	1	0	0	0		0				0	.		.	0			.
837	0	23	1	1	12.0192	0	1	1	0	0	0		0				0	.		.	0			.
838	1	23	1	1	10.0205	0	1	1	0	0	0		0				0	.		.	0			.
839	0	23	1	1	27.7591	0	2	0	0	0	0		0				1	1	2000	.	1	7		.
840	1	23	1	1	11.2964	0	1	1	0	0	0		1	1	1	2000	1	1	1000	.	1	1		.
841	0	23	1	1	5.71389	0	1	0	0	0	0		1	1	1	2000	1	1	1200	ointments	1	30		.
842	0	23	1	1	77.0185	0	3	1	0	0	0		1	1	1	24000	1	3	20000	.	1			eye drops
843	1	23	1	1	13.5441	0	1	1	0	0	0		0				1	1		.	0			.
844	1	23	1	1	23.9042	0	2	1	1	0	1	1	0				0	.		.	1	7		.
845	1	23	1	1	21.2567	0	2	1	1	0	1	1	0				1	1	1500	.	1	3		herbs
846	1	23	1	1	24.9172	0	2	1	1	4550	1	1	0				1	3		.	1	7		onion
847	0	23	1	1	17.7632	0	2	1	0	0	0		0				1	1	3000	.	1	4		.
848	0	23	1	1	20.8816	0	2	1	1	150	0		0				0	.		.	1	3		.
849	1	23	1	1	14.0205	0	1	1	0	0	0		0				0	.		.	0			.
850	0	23	1	1	47.0198	0	2	1	1	0	1	0	1	1	1	10000	1	3	16000	.	1	1		eyeworm was removed with a needle at the hospital
851	1	23	1	1	17.0869	0	2	0	0	0	0		0				1	3	300	.	1	7		.
852	0	23	1	1	10.6913	0	1	0	1	0	1	1	0				1	3		.	1	1		herbs
853	1	23	1	1	13.7632	0	1	1	0	0	0		1	1	0		1	1		.	0			.
854	1	23	1	1	26.3491	0	2	1	1	50	0		0				0	.		.				.
855	0	23	1	1	5.01848	0	1	1	0	0	0		0				0	.		.	0			.
856	0	23	1	1	49.232	0	2	1	1	0	1	0	0				1	3	1000	.	1	7		.
857	0	24	1	1	58.2642	0	2	1	0	0	0		0				1	2	20000	.	1	120		ointment
858	0	24	1	1	66.0233	0	3	1	1	0	1	1	0				1	1	3000	.	1	60		herbs
859	1	24	1	1	71.0226	0	3	1	0	0	0		1	2	0		0	.		.	1	7		.
860	0	24	1	1	37.8563	0	2	1	1	0	1	1	0				0	.		.	1	60		.
861	1	24	1	1	61.0212	0	3	1	1	600	0		0				0	.		.	0			.
862	0	24	1	1	47.7098	0	2	1	1	0	1	1	0				1	1	2000	.	1	5		.
863	0	24	1	1	50.0835	0	2	1	0	0	0		1	2	1	1000	1	3		.	0			.
864	0	24	1	1	64.0219	0	3	0	1	0	1	0	0				1	3	3000	.	1	2		removal with needle
865	0	24	1	1	42.0233	0	2	0	0	0	0		1	1	1	4000	1	1	1000	.	1	7		.
866	0	24	1	1	44.7009	0	2	0	1	0	1	1	0				0	.		.	1	7		herbs + piment
867	0	24	1	1	31.3429	0	2	1	0	0	0		1	1	1	3000	1	1	8000	.	1	60		.
868	1	24	1	1	34.3354	0	2	0	0	0	0		1	1	1	2000	1	1	16000	.	0			.
869	0	24	1	1	50.6639	0	2	1	1	0	1	1	0				0	.		.	1	28		.
870	1	24	1	1	94.0233	0	3	1	1	22550	0		0				0	.		.	0			.
871	1	24	1	1	54.8912	0	2	1	1	18850	1	1	1	2	0		1	1	1000	.	1	38		herbs
872	0	24	1	1	87.0226	0	3	0	1	0	1	1	0				0	.		.	0			.
873	0	24	1	1	46.2806	0	2	0	1	12150	1	0	0				0	.		.	1	14		.
874	1	24	1	1	25.1472	0	2	0	1	200	0		1	1	1	3000	1	2	2000	.	1	30		.
875	1	24	1	1	11.0226	0	1	1	0	0	0		0				0	.		.	1	4		.
876	0	24	1	1	70.0233	0	3	1	1	0	1	1	0					.		.	0			.
877	1	24	1	1	58.9295	0	2	1	1	1650	1	1	0				0	.		.	1	3		.
878	1	24	1	1	75.0226	0	3	1	1	0	1	1	1	1	1	4000	0	.		.				.
879	0	24	1	1	17.5934	0	2	1	0	0	0		0				0	.		.	0			.
880	0	24	1	1	63.0226	0	3	0	1	100	1	0	0				1	1		.	1	14		.
881	0	24	1	1		1	3	0	1	2	1	1	1	3	1	4000	1	1	3000	.	1	60		piment
882	0	24	1	1	25.0212	0	2	0	0	0	0		0				1	1	1800	.	0			.
883	1	24	1	1	42.6037	0	2	1	1	0	1	0	1	2	0		1	1	6000	.	1	14		piment +herbs
884	1	24	1	1	71.0226	0	3	1	1	3650	1	0	1	2	0		0	.		.	1	60		herbs
885	0	24	1	1	39.8522	0	2	1	1	0	1	1	1	1	1	2000	1	3	1200	.	1	20		eye drops
886	0	24	1	1	27.5729	0	2	1	0	0	0		0				0	.		.	0			.
887	1	24	1	1	7.69062	0	1	1	0	0	0		0				0	.		.	1	14		.
888	1	24	1	1	4.05476	0	1	1	0	0	0		0				0	.		.	1	3		.
889	1	24	1	1	14.6585	0	1	1	1	0	1	1	0				1	1	1000	.	1	10		.
890	0	24	1	1	24.4216	0	2	0	1	0	1	1	0				1	1	1000	.	1	3		.
891	1	24	1	1	13.4127	0	1	1	1	0	1	1	1	1	1	2000	1	3	4000	.	1	14		.
892	0	24	1	1	27.1239	0	2	0	1	2050	0		0				1	1	1000	.	1	7		.
893	0	24	1	1	88.0219	0	3	0	1	38450	1	1	1	2	1	20000	1	3	300000	.	1	120		herbs + bark
894	0	24	1	1	9.78234	0	1	1	0	0	0		1	3	1	3000	0	.		.	1	2		.
895	1	24	1	1	9.80698	0	1	1	0	0	0		0				1	1	500	.	1	2		.
896	0	24	1	1	24	0	2	1	0	0	0		0				0	.		.	0			.
897	0	24	1	1	39.2936	0	2	0	1	0	1	0	0				0	.		.	1	3		herbs
898	0	24	1	1	68.0219	0	3	1	0	0	0		0					.		.				.
899	1	24	1	1		1	3	0	1	0	1	0	1	1	1	3000	1	1		.	0			.
900	0	24	1	1	29.5003	0	2	0	0	0	0		0				1	3	2900	antiparasitic	0			.
901	1	24	1	1	11.5373	0	1	0	0	0	0		0				0	.		.	0			.
902	1	24	1	1	11.6879	0	1	0	0	0	0		0				0	.		.	0			.
903	1	24	1	1	8.35044	0	1	0	1	1	0		0				0	.		.	0			.
904	1	24	1	1	58.0233	0	2	1	1	250	1	1	1	1	1		1	1	5000	.	1	6		ointment
905	1	24	1	1	55.6687	0	2	1	1	2600	1	1	0				0	.		.	1	8		.
906	1	25	1	1	20.783	0	2	1	1	12450	1	1	1	2	0		1	3		traditional	0			herbs
907	0	25	1	1	49.0294	0	2	0	1	0	1	0	0				1	1	1000	.	1	20		herbs
908	0	25	1	1	32.5339	0	2	0	1	0	1	0	0				1	1		.				herbs, urine
909	0	25	1	1	21.8617	0	2	1	0	0	0		1	1	0		1	1		.	1	2		.
910	1	25	1	1	49.8097	0	2	0	1	100	0		0				0	.		.	0			.
911	1	25	1	1	59.0308	0	2	1	0	0	0		1	1	1	4000	1	1	13000	.	1	90		.
912	1	25	1	1	49.0294	0	2	0	1	650	1	1	0				1	1	2800	.	0			.
913	1	25	1	1	38.0862	0	2	1	0	0	0		0				0	.		.	1	30		.
914	1	25	1	1	76.0301	0	3	0	1	0	1	0	0				0	.		.	1	90		.
915	1	25	1	1	79.0308	0	3	1	1	0	1	1	0				0	.		.				.
916	0	25	1	1	22.9569	0	2	0	0	0	0		0				1	1		.	1	20		urine
917	0	25	1	1	29.7878	0	2	0	1	0	1	1	0				1	1		.	1	4		herbs
918	0	25	1	1	30.6913	0	2	0	1	0	1	1	1	1	1	4000	0	.		.	1	15		.
919	0	25	1	1	22.7844	0	2	0	0	0	0		1	1	1		1	.		.	1	7		.
920	0	25	1	1	25.7084	0	2	1	1	0	1	1	1	1	1	4000	1	1		.	1	90		.
921	0	25	1	1	24.0301	0	2	1	0	0	0		0				0	.		.	1	7		.
922	0	25	1	1	9.50582	0	1	1	0	0	0		0				0	.		.	1	3		.
923	0	25	1	1	37.2457	0	2	1	1	0	1	1	0				1	1	4000	.	1	7		.
924	0	25	1	1	49.3744	0	2	1	1	0	1	0	0				0	.		.	0			.
925	1	25	1	1	23.8932	0	2	1	1	0	1	1	1	1	0		1	1		.	1	7		herbs
926	0	25	1	1	19.603	0	2	1	1	0	1	0	0				1	1	1000	.	0			herbs
927	1	25	1	1	25.3415	0	2	1	0	0	0		1	1	1	4000	0	.		.	0			lemon juice
928	1	25	1	1	34.7461	0	2	1	1	0	1	1	1	1	1	4000	1	3	50000	.	1	7		herbs
929	1	25	1	1	24.6407	0	2	1	1	2600	1	0	1	2			1	3		.	0			.
930	0	25	1	1		1	3	1	1	14300	1	1	1	2	0		0	.		.	1	21		.
931	1	26	1	0	55.1184	0	2	0	1	0	1	0	1	2	0		0	.		.	0			herbs
932	1	26	1	0	65.117	0	3	1	1	0	1	0	0					.		.				.
933	0	26	1	0	82.1191	0	3	0	1	0	1	0	1	1	1	24000	1	1	2000	.				.
934	1	26	1	0	24.1177	0	2	1	1	0	1	1	0				0	.		.	1			.
935	0	26	1	0	76.1177	0	3	0	1	0	1	0	1	1	1	1500	0	.		.	1			.
936	0	26	1	0	69.065	0	3	0	1	34	0		1		1	7000	1	1	12000	.	1			.
937	0	26	1	0	43.2142	0	2	0	0	0	0		1	1	1	10000	1	3	42000	NSAR	1			.
938	0	26	1	0	24.4025	0	2	0	0	0	0		1	2	0		1	1	2000	.	1	30		.
939	1	26	1	0	49.9548	0	2	0	1	0	1	0	0				1	3		.	0			herbs
940	1	26	1	0	58.1191	0	2	1	0	0	0		0				0	.		.	0			.
941	0	26	1	0	57.117	0	2	0	1	4750	1	1	1	1	0		1	.		.	0			herbs
942	1	27	1	0	65.2977	0	3	0	1	650	0		1	1	0		1	1	50000	.	1	30		.
943	0	27	1	0	57.2101	0	2	0	1	1600	1	1	0				1	1	2000	.	1	7		ointment
944	0	27	1	0	7.07461	0	1	0	0	0	0		0				1	3	2000	.	1	7		.
945	1	27	1	0	2.98973	0	1	0	0	0	0		0				0	.		.	0			.
946	1	27	1	0	35.718	0	2	0	0	0	0		0				0	.		.	0			.
947	1	27	1	0	41.0459	0	2	1	1	7100	1	1	0				1	1	2000	.	0			.
948	1	27	1	0	57.6016	0	2	0	1	50	0		0				1	1	7000	.	1	30		.
949	1	27	1	0	38.0096	0	2	1	1	2150	1	0	0				0	.		.	0			grandmom took worm out
950	1	27	1	0	50.1437	0	2	0	1	50	1	1	0				0	.		.	0			.
951	0	27	1	0	26.6612	0	2	0	0	0	0		0				0	.		.	1	7		.
952	1	27	1	0	2.66119	0	1	0	0	0	0		0				0	.		.	0			.
953	0	27	1	0	28.0821	0	2	0	1	1400	1	1	0				1	3	500	ointments	1			.
954	0	27	1	0	37.4921	0	2	0	0	0	0		1	1	1	100	1	1	2000	.	0			.
955	0	27	1	0	68.1342	0	3	1	1	0	1	1	1	3	1	10000	1	1		.	1	7		.
956	0	27	1	0	62.0507	0	3	1	1	9700	1	1	1	1	1	1000	1	1	1000	.	1	114		eye drops
957	1	28	0	0	42.4997	0	2	1	1	11150	1	1	1	1	0		0	.		.	0			eye drops
958	1	28	0	0	28.501	0	2	0	0	0	0		1	1	0		1	1	2000	.	1	7		.
959	1	28	0	0	18.0671	0	2	0	0	0	0		0				0	.		.	1	7		.
960	0	28	0	0	22.1985	0	2	0	0	0	0		0				0	.		.	0			.
961	0	28	0	0	26.8775	0	2	0	0	0	0		0				0	.		.	0			.
962	0	28	0	0	36.4353	0	2	0	0	0	0		0				1	1	2000	.	1	7		.
963	1	28	0	0	15.4634	0	2	0	0	0	0		0				0	.		.	0			.
964	0	28	0	0	12.4517	0	1	0	1	0	1	0	0				1	3		.	1	30		.
965	0	28	0	0	40.6845	0	2	0	1	0	1	0	0				1	1	2000	.	1	7		.
966	0	28	0	0	11.9507	0	1	0	0	0	0		0				0	.		.	0			.
967	1	28	0	0	19.0089	0	2	0	0	0	0		0				0	.		.	0			.
968	0	28	0	0		1	3	0	1	0	1	1	1	1	0		1	1	1700	.	1	21		.
969	0	28	0	0	44.9692	0	2	1	0	0	0		1	1	0		0	.		.	0			.
970	1	28	0	0	42.6174	0	2	1	1	0	1	0	1	1	0			.		.	0			tried to buy eyedrops in pharmacy, but nothing available
971	1	28	0	0	30.8446	0	2	1	1	0	1	1	1	1	0		0	.		.	1	14		.
972	1	28	0	0	53.1964	0	2	0	1	0	1	1	1	1	1	6000	1	3		.	1	114		.
973	1	28	0	0	48.1889	0	2	0	0	0	0		0				0	.		.	0			.
974	1	28	0	0	52.1752	0	2	0	1	0	1	0	1	1	1	32000	1	1		.	0			.
975	0	28	0	0	38.2012	0	2	1	0	0	0		0				0	.		.	1	7		.
976	1	28	0	0	22.4613	0	2	0	0	0	0		1	2	0		1	3	3000	ointments	1	7		.
977	0	28	0	0	22.1739	0	2	0	1	0	1	0	1	2	0		1	3		.	1	90		herbs
978	1	28	0	0	62.1766	0	3	0	1	1750	0		0				0	.		.	0			.
979	0	28	0	0	63.5948	0	3	0	0	0	0		1	1	1	7000	1	1		.	1			.
980	1	28	0	0		1	3	0	1	2250	0		0				0	.		.	0			.
981	1	28	0	0	50.4257	0	2	0	0	0	0		1	3	0		1	3	8000	.	1	14		.
982	1	28	0	0	21.4565	0	2	0	0	0	0		1	1	1	1000	1	3		.	1	1		.
983	0	28	0	0		1	3	0	1	0	1	1	0				0	.		.	0			.
984	0	28	0	0	56.0192	0	2	0	0	0	0		1	1	1	7000	0	.		.	1	3		.
985	0	28	0	0		0	3	1	1	0	1	0	0				0	.		.	0			.
986	1	29	1	2	33.3771	0	2	0	0	0	0		0				0	.		.	0			.
987	0	29	1	2	46.3546	0	2	0	0	0	0		1	2	0		1	3		.	1	3		.
988	0	29	1	2	8.08487	0	1	0	0	0	0		0				0	.		.	0			.
989	0	29	1	2	59.8604	0	2	0	0	0	0		0				0	.		.	0			.
990	0	29	1	2	81.1964	0	3	0	1	4000	1	0	0				0	.		.	1	114		.
991	0	29	1	2	63.7536	0	3	0	1	0	1	0	0				0	.		.	1	228		.
992	0	29	1	2	65.1964	0	3	0	0	0	0		1	1	0		1	1		.	0			.
993	0	29	1	2	41.0048	0	2	0	1	0	1	0	0				0	.		.	0			.
994	0	29	1	2		1	3	0	0	0	0		1	1	0		1	1		.	0			.
995	1	29	1	2	73.3361	0	3	0	0	0	0		1	1	1	100	1	1	12000	.	1			.
996	1	29	1	2	58.7159	0	2	0	0	0	0		0				1	3	7000		0			.
997	0	29	1	2	14.9897	0	1	0	0	0	0		0				0	.		.	1			.
998	0	29	1	2	17.013	0	2	0	0	0	0		0				0	.		.	0			.
999	0	29	1	2	48.2437	0	2	0	1	0	1		1	1	0		1	1	2000	paracetamol	0			.
1000	1	29	1	2	80.5722	0	3	0	1	100	1	1	0				0	.		.	0			.
1001	1	29	1	2	79.7454	0	3	0	0	0	0		1	2	0		1	3		traditional	0			.
1002	1	29	1	2	49.3224	0	2	0	1	37	0		1	1	0		1	1	7000	.	0			.
1003	0	29	1	2	56.4079	0	2	0	1	300	1	0	1	1	0		0	.		.	0			.
1004	0	29	1	2	62.0698	0	3	1	1	0	1	0	1	1	0		1	1	500	paracetamol	1			.
1005	1	29	1	2	51.7125	0	2	0	0	0	0		0				0	.		.	0			.
1006	1	29	1	2	30.8802	0	2	0	1	50	0		0				0	.		.	1	1		.
1007	1	29	1	2	35.5948	0	2	0	0	0	0		0				0	.		.	0			.
1008	0	29	1	2	7.70979	0	1	0	0	0	0		0				0	.		.	0			.
1009	1	29	1	2		1	3	0	0	0	0		0				0	.		.	0			.
1010	0	29	1	2	78.2177	0	3	0	0	0	0		1	1	1	7000	0			.	0			.
1011	1	29	1	2	28.1697	0	2	0	0	0	0		1	1			1	2	1500	.	1	2		.
1012	1	29	1	2	32.5147	0	2	0	0	0	0		0				0	.		.	0			.
1013	0	29	1	2	24.219	0	2	0	0	0	0		0				1	1		.	0			.
1014	0	29	1	2		1	3	0	1	500	1	0	0				1	3		antiparasitic	0			.
1015	0	29	1	2	20.0219	0	2	0	0	0	0		0				0	.		.	0			.
1016	0	29	1	2	30.6612	0	2	0	0	0	0		0				0	.		.	0			.
1017	0	29	1	2	27.7125	0	2	0	0	0	0		0				1	1	2000	.	1	14		.
1018	0	29	1	2	20.501	0	2	0	0	0	0		0				1	1	11000	.	1	3		.
1019	1	29	1	2	47.7673	0	2	0	0	0	0		0				1	1	2000	.	1	14		.
1020	0	29	1	2	36.6434	0	2	0	0	0	0		1	3	1		1	1		.	1			eye drops
1021	0	29	1	2	35.8056	0	2	0	0	0	0		0				0	.		.	0			.
1022	0	29	1	2	12.4627	0	1	0	0	0	0		0				0	.		.	0			.
1023	1	29	1	2	11.8741	0	1	0	0	0	0		0				0	.		.	0			.
1024	1	29	1	2	29.7522	0	2	0	0	0	0		0				0	.		.	0			.
1025	0	29	1	2	76.2355	0	3	0	1	0	1	0	1	2			0	.		.	0			herbs
1026	0	29	1	2	30.1739	0	2	0	1	0	1	0	1	1	0		1	2	3000	ointments	0			.
1027	1	29	1	2	78.2368	0	3	0	1	0	1	0	1	1	0		1	1	3000	.	1			eye drops
1028	1	30	1	2	69.2539	0	3	0	1	4800	1	1	1	3	1	500	1	1	1000	paracetamol	0			.
1029	1	30	1	2	56.9418	0	2	0	0	0	0		1	1	0		0	.		.	0			.
1030	0	30	1	2	52.5202	0	2	0	0	0	0		0				0	.		.	0			.
1031	0	30	1	2		1	3	0	0	0	0		0				0	.		.	0			.
1032	0	30	1	2	39.5236	0	2	0	1	0	1	1	1	1	1	200	1	1	6000	NSAR	1	5		.
1033	0	30	1	2	11.8604	0	1	0	0	0	0		0				0	.		.	0			.
1034	1	30	1	2	35.8604	0	2	1	1	0	1	1	0				1	2	30000	.	1	21		.
1035	0	30	1	2	37.6783	0	2	1	1	8050	1	1	0				0	.		.	1	36		ointment
1036	1	30	1	2	47.8686	0	2	0	0	0	0		0				0	.		.	0			.
1037	0	30	1	2	41.0869	0	2	0	0	0	0		1	1	0		1	1	1400	paracetamol	1			.
1038	0	30	1	2	31.2553	0	2	0	0	0	0		1	1	1	200	1	2	1625	antibiotics	1			.
1039	0	30	1	2	55.0609	0	2	0	0	0	0		1	1	0		1	3	13000	NSAR	1	30		.
1040	1	30	1	2	12.9144	0	1	0	0	0	0		0				0	.		.	0			.
1041	0	30	1	2	38.8775	0	2	0	0	0	0		1	1	0		1	3		.	1	14		.
1042	1	30	1	2	47.3101	0	2	1	0	0	0		1	1	1	400	0	.		.	0			.
1043	1	30	1	2	41.4155	0	2	0	1	800	0		1	3	1	300	1	3	2000	.	1	100		herbs
1044	1	30	1	2	16.9336	0	2	0	1	0	1	1	0				0	.		.	1	7		.
1045	0	30	1	2	26.1711	0	2	0	1	250	1	1	0				0	.		.	1			.
1046	0	30	1	2	3.26626	0	1	0	0	0	0		0				0	.		.				.
1047	0	30	1	2	60.4928	0	3	0	1	0	1	1	1	1	1		1	1		.	1	150		.
1048	1	30	1	2	28.4025	0	2	0	0	0	0		0				0	.		.	0			.
1049	0	30	1	2		1	3	0	1	1150	1	0	0				1	3	1500	.	0			eye drops
1050	1	30	1	2	29.6454	0	2	0	1	30700	1	1	1	1	1	100	1	1	6000	.	1	7		.
1051	0	30	1	2	61.9603	0	3	0	0	0	0		1	1	1	200	1	1	25000	.	1	53		.
1052	1	30	1	2	52.1068	0	2	0	1	5	0		1	1	0		1	3	9210	antihistamins	0			.
1053	1	30	1	2	59.0171	0	2	0	0	0	0		0					.		.				.
1054	1	31	0	1	63.9151	0	3	0	1	0	1	1	1	1	1	10000	1	3	3000	.	1	3		eye drops
1055	1	31	0	1	50.7132	0	2	0	1	0	1	0	0				0	.		.	1			.
1056	0	31	0	1	58.5791	0	2	0	0	0	0		0				0	.		.				.
1057	0	31	0	1	56.4627	0	2	0	0	0	0		1	1	1	10000	1	1	18000	.	0			.
1058	1	31	0	1	37.6564	0	2	0	1	600	0		0				1	3		traditional	0			.
1059	1	31	0	1	56.4216	0	2	0	1	0	1	0	1	2	0		1	3		.	1	14		herbs
1060	1	31	0	1	66.308	0	3	0	1	1500	0		1	1	1	12000	1	1	200000	NSAR	0			.
1061	0	31	0	1	43.091	0	2	0	0	0	0		0					.		.	0			.
1062	1	31	0	1	56.8789	0	2	0	0	0	0		1	1	1		1	.	20000	.	1	21		.
1063	0	31	0	1	71.3457	0	3	0	0	0	0		0				0	.		.	0			.
1064	1	31	0	1	59.2936	0	2	0	1	0	1	1	0				0	.		.	1	2		.
1065	0	31	0	1	56.0246	0	2	0	1	0	1	1	1	1	1	10000	1	1		.	1	2		onion
1066	0	31	0	1	35.4908	0	2	0	0	0	0		0				0	.		.	0			.
1067	1	31	0	1	55.4196	0	2	0	1	0	1	1	0				0	.		.	1	3		.
1068	1	31	0	1	23.7509	0	2	0	0	0	0		0					.		.				.
1069	1	31	0	1	17.2402	0	2	0	0	0	0		1				1	3		traditional	0			.
1070	1	31	0	1	40.9363	0	2	0	0	0	0		0				1	1	1500	paracetamol	1			.
1071	1	31	0	1	49.4867	0	2	0	1	0	1	0	1	1	1	6000	1	3	5020	antiparasitic	1	7		herbs
1072	0	31	0	1	17.2402	0	2	0	0	0	0		0				0	.		.	0			.
1073	0	31	0	1	56.3723	0	2	0	0	0	0		1	1	1	30000	1	1	30000	.	1	10		.
1074	1	31	0	1	60.5585	0	3	0	1	4	0		1	1	0		0	.		.	0			.
1075	1	31	0	1	6.43121	0	1	0	0	0	0		1	1	0		0	.		.	0			.
1076	0	31	0	1	46.0342	0	2	0	1	0	1	0	0				1	1	1000	.	0			.
1077	0	31	0	1	47.5127	0	2	0	1	2300	1	0	0				0	.		.	0			.
1078	1	31	0	1	50.8255	0	2	0	0	0	0		0				1	3	2400	paracetamol	0			.
1079	1	31	0	1	8.2601	0	1	0	0	0	0		0				0	.		.				.
1080	1	32	0	1	68.3395	0	3	0	0	0	0		0				0	.		.	1			.
1081	0	32	0	1	70.1848	0	3	0	0	0	0		0				0	.		.	0			.
1082	0	32	0	1	73.347	0	3	0	0	0	0		1	1	1	6000	1	.		.	0			.
1083	0	32	0	1	26.0178	0	2	0	0	0	0		0				0	.		.	1	2		.
1084	0	32	0	1	80.1068	0	3	0	1	0	1	0	0				1	1		.	1			hot water
1085	1	32	0	1	47.8768	0	2	0	1	0	1	1	1	2	0		1	1	1000	paracetamol	0			water + sugar
1086	0	32	0	1	70.3436	0	3	0	1	0	1	0	0				1	1	1000	.	1	4		herbs
1087	0	32	0	1		1	3	0	0	0	0		0				0	.		.	1			.
1088	1	32	0	1	53.5086	0	2	0	1	1050	1	1	0				1	3		.	1	30		breastmilk
1089	1	32	0	1	53.9329	0	2	0	0	0	0		0				0	.		.	1	2		.
1090	0	32	0	1	47.05	0	2	0	1	1150	0		0				0	.		.	0			.
1091	1	32	0	1	62.078	0	3	0	0	0	0		1	1	1	60000	0	.		.	0			.
1092	1	33	0	1	54.5763	0	2	0	0	0	0		1	1	1	25000	1	3	12000	.	0			.
1093	1	33	0	1		1	3	0	0	0	0		1	1	1	10000	1	3	20000	.	1			.
1094	1	33	0	1	53.3361	0	2	0	1	550	1	0	1	1	1		1	1		.	1	14		.
1095	1	33	0	1	47.7262	0	2	0	0	0	0		0				0	.		.	1			.
1096	1	33	0	1	79.3484	0	3	0	0	0	0		0				1	1		.	1	50		.
1097	1	33	0	1	27.5921	0	2	0	1	0	1	1	0				0	.		.	1	2		onion
1098	0	33	0	1	82.7625	0	3	0	0	0	0		0				0	.		.	1	2		.
1099	0	33	0	1	65.9329	0	3	0	0	0	0		1	3	1	6000	1	1	10000	.	1	7		.
1100	0	33	0	1	23.2088	0	2	0	0	0	0		0				0	.		.	0			.
1101	1	33	0	1	11.6824	0	1	0	0	0	0		0				0	.		.	0			.
1102	0	33	0	1	44.564	0	2	0	0	0	0		0				1	1	1490	.	1	114		.
1103	0	33	0	1	60.3477	0	3	0	1	0	1	0	0				1	1	3000	paracetamol	1	24		.
1104	1	33	0	1	52.8515	0	2	0	1	650	0		1	1	1	14000	1	1	25000	.	0			.
1105	1	33	0	1	60.0931	0	3	0	0	0	0		0				0	.		.	1	24		.
1106	1	33	0	1	70.6968	0	3	0	1	150	0		0				0	.		.	0			.
1107	1	33	0	1	55.4908	0	2	0	0	0	0		0				0	.		.	1	114		.
1108	0	34	0	1		1	3	1	0	0	0		1	1	1	10000	0	.		.	0			.
1109	0	34	0	1	52.7584	0	2	0	0	0	0		0				0	.		.	0			.
1110	0	34	0	1	59.885	0	2	0	0	0	0		0				0	.		.	0			.
1111	1	34	0	1	47.4278	0	2	0	0	0	0		1	1	1	10000	1	1	2000	.	0			.
1112	1	34	0	1	4.95003	0	1	0	0	0	0		0				0	.		.	0			.
1113	1	34	0	1	48.7146	0	2	0	0	0	0		0				1	1		.	1	7		.
1114	1	34	0	1	32.1916	0	2	0	1	450	0		0				0	.		.	0			.
1115	1	34	0	1	26.5024	0	2	0	0	0	0		1	1	1	200	1	1	1790	.	0			.
1116	1	34	0	1	74.1383	0	3	1	1	9	0		1	2	0		1	3		traditional	0			.
1117	1	34	0	1	41.5168	0	2	0	1	6250	0		0				1	3	500	ointments	0			.
1118	1	34	0	1	59.6797	0	2	0	0	0	0		0				0	.		.	0			.
1119	0	35	0	1	53.2129	0	2	0	0	0	0		1	1	1	30000	1	1		.	0			.
1120	0	35	0	1	62.9706	0	3	0	1	0	1	0	1	1	0		1	3		.	0			eye drops
1121	0	35	0	1	48.9884	0	2	0	1	0	1	1	1	1	1	10000	1	1	25000	.	1			eye drops
1122	0	35	0	1	88.3641	0	3	0	0	0	0		0					.		.	0			.
1123	0	35	0	1	76.1177	0	3	0	0	0	0		0					.		.				.
1124	1	35	0	1	93.2977	0	3	0	0	0	0		1	1	1	6000	1	3		.	0			.
1125	1	35	0	1	21.0897	0	2	0	0	0	0		1		1	10000	1	.	2700	.	0			.
1126	1	35	0	1	25.2813	0	2	0	0	0	0		0				0	.		.	0			.
1127	0	36	0	1	62.6366	0	3	0	1	0	1	0	0				0	.		.	0			.
1128	1	36	0	1	47.0226	0	2	0	0	0	0		0				0	.		.	0			.
1129	0	36	0	1	66.0808	0	3	0	1	0	1	0	1	1	1	10000	1	3		.				eye drops
1130	1	36	0	1	63.3949	0	3	0	0	0	0		0				0	.		.	0			.
1131	1	36	0	1	35.9754	0	2	0	1	0	1	1	0				1	1	1900	.	1	2		eye drops
1132	0	36	0	1	55.4223	0	2	0	0	0	0		0				0	.		.	0			.
1133	1	36	0	1	38.371	0	2	0	1	0	1	1	0				1	3		.	0			.
1134	1	36	0	1	48.5996	0	2	0	1	0	1	1	0				1	3	1800	.	0			herbs
1135	1	36	0	1	61.3662	0	3	0	1	0	1	1	0				1	3		.	1			eye drops
1136	0	36	0	1	61.1335	0	3	0	1	0	1	0	0				1	3		.	1			sugar + water
1137	0	36	0	1	62.3874	0	3	0	0	0	0		0				1	3		ointments	1			.
1138	1	36	0	1	56.1588	0	2	0	1	2250	0		0				0	.		.	0			.
1139	1	36	0	1	81.4511	0	3	0	1	1850	1	1	0				1	3		.	1			eye drops
1140	1	36	0	1	62.3737	0	3	0	1	30	1	0	1	2	0		1	3	5000	.	0			eye drops
1141	0	36	0	1	44.794	0	2	0	1	0	1	0	0				1	3		.	1			.
1142	0	36	0	1	13.3662	0	1	0	0	0	0		0				0	.		.	0			.
1143	0	36	0	1	13.3662	0	1	0	0	0	0		0				0	.		.	0			.
1144	0	36	0	1	15.707	0	2	0	0	0	0		0				0	.		.	0			.
1145	0	36	0	1	22.0671	0	2	0	1	0	1	0	0				0	.		.				.
1147	0	36	0	1	9.36619	0	1	0	0	0	0		0				0	.		.				.
1148	1	36	0	1	42.0561	0	2	0	0	0	0		0				1	1	4500	.	0			.
1149	0	36	0	1	38.3682	0	2	0	1	0	1	1	1	2	0		1	3		.	1	3		herbs
1150	1	36	0	1	16.0986	0	2	0	1	0	1	1	0				1	3		.	1	7		piment
1151	0	36	0	1	31.2444	0	2	0	0	0	0		0				1	3		.	0			lemon
1152	0	36	0	1	19.8522	0	2	0	0	0	0		0				0	.		.	1	5		.
1153	0	36	0	1	16.7803	0	2	0	1	0	1	1	0				1	1		.	1	3		herbs
1154	0	36	0	1	15.3374	0	2	0	1	0	1	0	1	2	0		0	.		.	0			.
1155	0	36	0	1	15.3374	0	2	0	1	0	1	1	0				0	.		.	1			.
1156	0	36	0	1	9.8371	0	1	0	0	0	0		0				1	3		.	1	4		.
1157	1	36	0	1	8.36687	0	1	0	1	0	1	1	0				0	.		.	0			.
1158	1	36	0	1	6.20397	0	1	0	1	100	0		1	2			1	3		traditional	1	2		.
1159	0	36	0	1	8.81862	0	1	0	0	0	0		1	2	0		1	3		traditional	1	3		.
1160	1	37	0	1	42.7296	0	2	0	0	0	0		0				0	.		.	0			.
1161	1	37	0	1	53.0541	0	2	0	0	0	0		0				0	.		.	0			.
1162	1	37	0	1	50.5681	0	2	0	1	0	1	0	1	2	0		1	3		.	1	3		herbs
1163	1	38	0	1	33.1362	0	2	0	0	0	0		0				0	.		.	1	3		.
1164	1	38	0	1	47.7782	0	2	0	0	0	0		0				1	1	2400	.	1			.
1165	1	38	0	1	57.1718	0	2	0	0	0	0		0				1	3		traditional	1	4		.
1166	0	38	0	1	29.1745	0	2	0	0	0	0		1	1	1	10000	1	1	2000	.	1	10		.
1167	0	38	0	1	54.2916	0	2	0	0	0	0		0				1	1	1500	.	1	14		.
1168	1	38	0	1	44.3231	0	2	0	0	0	0		1	3	1	4000	1	2	8000	.	1	14		.
1169	1	38	0	1	34.9514	0	2	0	0	0	0		0				1	1	500	.	0			.
1170	1	38	0	1	46.7406	0	2	0	1	450	0		1	1	1	20000	1	3	30000	.	1	60		.
1171	1	38	0	1	58.2204	0	2	0	1	3200	1	0	0				0	.		.				.
1172	1	39	0	1	44.9993	0	2	0	0	0	0		0				0	.		.	0			.
1173	1	39	0	1	24.3833	0	2	0	0	0	0		0				0	.		.	1			.
1174	1	39	0	1	48.1424	0	2	0	1	0	1	1	1	1	1	30000	1	3	5450	.	1	10		eye drops
1175	0	39	0	1	17.1608	0	2	0	0	0	0		0				0	.		.	0			.
1176	0	39	0	1	63.384	0	3	0	0	0	0		0				1	3		ointments	0			.
1177	1	39	0	1	44.3833	0	2	0	0	0	0		0				0	.		.	0			.
1178	0	39	0	1	42.9322	0	2	0	0	0	0		1	1	1	2500	0	.		.	0			.
1179	0	39	0	1	32.95	0	2	0	1	0	1	1	0				0	.		.	0			.
1180	0	39	0	1	28.9637	0	2	0	0	0	0		0				0	.		.	0			.
1181	1	39	0	1	41.1389	0	2	0	0	0	0		0				1	1	25000	.	1			.
1182	0	39	0	1	42.0945	0	2	0	1	0	1	1	1	1	1	5000	1	3		.				herbs
1183	0	39	0	1	27.9699	0	2	0	0	0	0		0				0	.		.	0			.
1184	1	39	0	1	15.384	0	2	0	1	0	1	0	0				0	.		.	0			.
1185	1	39	0	1	37.0513	0	2	0	0	0	0		0				1	3		.	1	3		.
1186	0	39	0	1	10.3847	0	1	0	0	0	0		0				0	.		.	0			.
1187	0	39	0	1	64.9747	0	3	0	0	0	0		0				0	.		.	1			.
1188	1	39	0	1	68.0657	0	3	0	0	0	0		1	2			1	3	10000	.	0			.
1189	1	39	0	1	25.191	0	2	0	1	0	1	0	0				0	.		.	0			.
1190	1	39	0	1	43.9014	0	2	1	1	1	1	0	0				1	3		.	1			water + sugar
1191	0	39	0	1	83.384	0	3	0	1	5350	0		0				0	.		.	1	2		.
1192	1	39	0	1	47.091	0	2	0	1	3800	1	1	0				1	3		.	1			cigareete filter
1193	1	39	0	1	51.7837	0	2	0	1	0	1	1	1	3	1	12000	1	3		.	1	3		herbs
1194	1	39	0	1	71.384	0	3	0	0	0	0		0				0	.		.	0			.
1195	1	40	0	1	38.7953	0	2	0	1	350	1	1	1	1	1	500	1	3	1200	.	1	30		eye drops
1196	1	40	0	1	43.0363	0	2	0	0	0	0		1	1	0		1	1	1000	.	0			.
1197	1	40	0	1	40.2272	0	2	0	0	0	0		0				0	.		.	1			.
1198	1	40	0	1	29.8672	0	2	0	1	0	1	1	1	2	0		1	3		.	1			herbs
1199	1	40	0	1	50.7953	0	2	0	0	0	0		1	1	1	20000	0	.		.	0			.
1200	1	40	0	1	57.5469	0	2	0	0	0	0		1	1	1	20000	1	3	5000	ointments	0			.
1201	1	40	0	1	72.1643	0	3	0	0	0	0		0				0	.		.	0			.
1202	0	40	0	1	58.7817	0	2	0	1	0	1	1	0				1	1		.	1			.
1203	0	40	0	1	38.3847	0	2	0	1	0	1	1	0				0	.		.	1			.
1204	0	40	0	1	79.551	0	3	0	0	0	0		0				1	3		ointments	1			.
1205	0	40	0	1	65.6591	0	3	0	0	0	0		1	1	1	20000	1	1		.	0			.
1206	0	40	0	1	79.0664	0	3	0	0	0	0		1	1	1	34000	1	1	2400	paracetamol	0			.
1207	0	40	0	1	20.835	0	2	0	0	0	0		0				0	.		.	0			.
1208	0	40	0	1	59.0637	0	2	0	0	0	0		0				1	1		.	1			.
1209	0	40	0	1	54.8118	0	2	0	0	0	0		0				0	.		.	0			.
1210	0	40	0	1	58.4559	0	2	0	0	0	0		0				0	.		.	0			.
1211	1	40	0	1	57.1855	0	2	0	0	0	0		0				0	.		.	0			.
1212	0	40	0	1	59.6359	0	2	0	1	0	1	0	1	1	1	20000	1	1	21000	.	1			eye drops
1213	0	40	0	1	18.8638	0	2	0	0	0	0		0				0	.		.	0			.
1214	0	40	0	1	44.5558	0	2	0	0	0	0		1	1	0		1	1	1000	.	0			.
1215	1	40	0	1	15.9452	0	2	0	0	0	0		0				0	.		.	0			.
1216	0	40	0	1	49.5496	0	2	0	0	0	0		0				0	.		.	0			.
1217	0	40	0	1	43.7591	0	2	0	0	0	0		1	1	1	10000	1	1	2000	.	1			.
1218	0	40	0	1	78.1903	0	3	0	0	0	0		0				0	.		.	0			.
1219	1	40	0	1	58.3847	0	2	0	0	0	0		1	1	0		1	3	1000	.	0			.
1220	0	40	0	1	55.0938	0	2	0	0	0	0		0				1	1	2700	.	1	3		.
1221	0	40	0	1	11.7317	0	1	0	0	0	0		0				1	3		.	1			.
1222	1	40	0	1	23.6112	0	2	0	0	0	0		0				0	.		.	0			.
1223	0	40	0	1	7.43326	0	1	0	0	0	0		0				0	.		.	1			.
1224	1	40	0	1	21.1225	0	2	0	0	0	0		0				0	.		.	1	4		.
1225	1	40	0	1	10.1656	0	1	0	0	0	0		0				0	.		.	1			.
1226	0	40	0	1	15.384	0	2	0	1	0	1	1	0				0	.		.	1			.
1227	0	40	0	1	36.6954	0	2	0	1	0	1	0	1	1	1	10000	1	3		.	1	7		eye drops
1228	0	40	0	1	43.1348	0	2	0	0	0	0		0				0	.		.	0			.
1229	1	40	0	1	18.2313	0	2	0	0	0	0		0				0	.		.	0			.
1230	1	40	0	1	16.1342	0	2	0	0	0	0		0				1	1	2000	paracetamol	0			.
1231	1	40	0	1	60.3833	0	3	0	1	0	1	1	0				0	.		.	0			.
1232	1	40	0	1	15.7235	0	2	0	0	0	0		0				0	.		.	0			.
1233	1	40	0	1	58.1574	0	2	0	0	0	0		0				1	1		.	1			.
1234	1	40	0	1	40.6242	0	2	0	0	0	0		0				0	.			0			.
1235	0	40	0	1	47.2361	0	2	0	1	450	1	1	0				1	1	2000	paracetamol	1	40		.
